# Supplementary material for: N-(2-Hydroxy­ethyl)-2-[2-(hydroxy­imino)propanamido]ethanaminium 2-(hydroxy­imino)propanoate
Source: Acta Crystallogr Sect E Struct Rep Online. 2009 Aug 8;65(Pt 9):o2077–8. doi: 10.1107/S1600536809029778 (PMC2970128; doi:10.1107/S1600536809029778)
Supplement: Supplementary file 1 [file e-65-o2077-sup1.cif]

##############################################################################
###                                                                        ###
###        Electronic paper (Acta Crystallographica Section E)             ###
###                                                                        ###
##############################################################################
#                                                                            #
# This CIF contains the data in a paper accepted for publication in Acta     #
# Crystallographica Section E. It conforms to the requirements of Notes      #
# for Authors for Section E, and has been peer reviewed under the auspices   #
# of the IUCr Commission on Journals.                                        #
#                                                                            #
# Full details of the Crystallographic Information File format               #
# are given in the paper "The Crystallographic Information File (CIF):       #
# a New Standard Archive File for Crystallography" by S. R. Hall, F. H.      #
# Allen and I. D. Brown [Acta Cryst. (1991), A47, 655-685].                  #
#                                                                            #
# The current version of the core CIF dictionary is obtainable from          #
# ftp://ftp.iucr.org/pub/cif_core.dic. The current version number is 2.4.    #
#                                                                            #
# Software is freely available for graphical display of the structure(s) in  #
# this CIF.  For information consult the CIF home page http://www.iucr.org/  #
# cif/home.html                                                              #
#                                                                            #
# This file may be used for bona fide research purposes within the           #
# scientific community so long as proper attribution is given to the journal # 
# article from which it was obtained.                                        #
#                                                                            #
##############################################################################
                                             
data_global
_audit_creation_method     SHELXL97
_journal_data_validation_number     ?
_journal_date_recd_electronic     2009-07-21
_journal_date_accepted     2009-07-27
_journal_name_full     'Acta Crystallographica, Section E'
_journal_year     2009
_journal_volume     65
_journal_issue      9
_journal_page_first     o2077
_journal_page_last     o2078
_journal_paper_category     QO
_journal_coeditor_code     TK2512
_publ_contact_author_name     'Turganbay S. Iskenderov'
_publ_contact_author_address
;
Karakalpakian University,
Department of Chemistry,
Universitet Keshesi 1,
742012 Nukus, Uzbekistan
;
_publ_contact_author_email     turgiskend@freemail.ru
_publ_contact_author_fax      380442393393
_publ_contact_author_phone      380442393393
_publ_section_title
;
<i>N</i>-(2-Hydroxyethyl)-2-[2-(hydroxyimino)propanamido]ethanaminium
2-(hydroxyimino)propanoate
;
loop_
    _publ_author_name
    _publ_author_address
    'Turganbay S. Iskenderov'
;
Karakalpakian University,
Department of Chemistry,
Universitet Keshesi 1,
742012 Nukus, Uzbekistan
;
    'Valentina A. Kalibabchuk'
;
O. O. Bohomolets National Medical University,
Department of General Chemistry,
Shevchenko Blvd. 13, 01601 Kiev, Ukraine
;
    'Irina A. Golenya'
;
Kiev National Taras Shevchenko University,
Department of Chemistry,
Volodymyrska Str. 64,
01601 Kiev, Ukraine
;
    'Nikolay M. Dudarenko'
;
Kiev National Taras Shevchenko University,
Department of Chemistry,
Volodymyrska Str. 64,
01601 Kiev, Ukraine
;
    'Natalia I. Usenko'
;
Kiev National Taras Shevchenko University,
Department of Chemistry,
Volodymyrska Str. 64,
01601 Kiev, Ukraine
;
data_I
_audit_creation_method     SHELXL-97
_chemical_name_systematic
;
<i>N</i>-(2-Hydroxyethyl)-2-[2-(hydroxyimino)propanamido]ethanaminium
2-(hydroxyimino)propanoate
;
_chemical_name_common     ?
_chemical_formula_moiety     'C7 H16 N3 O3 +, C3 H4 N O3 -'
_chemical_formula_sum     'C10 H20 N4 O6'
_chemical_formula_iupac     'C7 H16 N3 O3 +, C3 H4 N O3 -'
_chemical_formula_weight     292.30
_chemical_melting_point     ?
_symmetry_cell_setting     Monoclinic
_symmetry_space_group_name_H-M     'P 21/c'
_symmetry_space_group_name_Hall     '-P 2ybc'
loop_
    _symmetry_equiv_pos_as_xyz
    'x, y, z'
    '-x, y+1/2, -z+1/2'
    '-x, -y, -z'
    'x, -y-1/2, z-1/2'
_cell_length_a     9.355(2)
_cell_length_b     6.9960(10)
_cell_length_c     20.606(4)
_cell_angle_alpha     90
_cell_angle_beta     96.99(3)
_cell_angle_gamma     90
_cell_volume     1338.6(4)
_cell_formula_units_Z     4
_cell_measurement_reflns_used     1078
_cell_measurement_theta_min     3.2
_cell_measurement_theta_max     27.5
_cell_measurement_temperature     120(2)
_exptl_crystal_description     block
_exptl_crystal_colour     colourless
_exptl_crystal_size_max     0.30
_exptl_crystal_size_mid     0.24
_exptl_crystal_size_min     0.20
_exptl_crystal_density_diffrn     1.450
_exptl_crystal_density_meas     ?
_exptl_crystal_density_method     'not measured'
_exptl_crystal_F_000     624
_exptl_absorpt_coefficient_mu     0.120
_exptl_absorpt_correction_type     'multi-scan'
_exptl_absorpt_process_details     '(North <i>et al.</i>,  1968)'
_exptl_absorpt_correction_T_min     0.957
_exptl_absorpt_correction_T_max     0.979
_exptl_special_details
;
;
_diffrn_ambient_temperature     120(2)
_diffrn_radiation_type     MoK\a
_diffrn_radiation_wavelength     0.71073
_diffrn_radiation_source     'fine-focus sealed tube'
_diffrn_radiation_monochromator     'horizontally mounted graphite crystal'
_diffrn_measurement_device_type     'Nonius KappaCCD'
_diffrn_measurement_device     '95mm CCD camera on \k-goniostat'
_diffrn_measurement_method     '\f scans and \w scans with \k offset'
_diffrn_detector_area_resol_mean     9
_diffrn_reflns_number     8410
_diffrn_reflns_av_R_equivalents     0.049
_diffrn_reflns_av_sigmaI/netI     0.090
_diffrn_reflns_theta_min     3.1
_diffrn_reflns_theta_max     28.4
_diffrn_reflns_theta_full     25.0
_diffrn_measured_fraction_theta_max     0.916
_diffrn_measured_fraction_theta_full     0.994
_diffrn_reflns_limit_h_min     -12
_diffrn_reflns_limit_h_max     9
_diffrn_reflns_limit_k_min     -8
_diffrn_reflns_limit_k_max     9
_diffrn_reflns_limit_l_min     -23
_diffrn_reflns_limit_l_max     26
_diffrn_standards_number     ?
_diffrn_standards_interval_count     ?
_diffrn_standards_interval_time     ?
_diffrn_standards_decay_%     ?
_refine_special_details
;
Refinement of <i>F</i>^2^ against ALL reflections. The weighted <i>R</i>-factor
<i>wR</i> and goodness of fit <i>S</i> are based on <i>F</i>^2^, conventional
<i>R</i>-factors <i>R</i> are based on <i>F</i>, with <i>F</i> set to zero for
negative <i>F</i>^2^. The threshold expression of <i>F</i>^2^ >
\s(<i>F</i>^2^) is used only for calculating <i>R</i>-factors(gt) <i>etc</i>.
and is not relevant to the choice of reflections for refinement.
<i>R</i>-factors based on <i>F</i>^2^ are statistically about twice as large
as those based on <i>F</i>, and <i>R</i>- factors based on ALL data will be
even larger.
;
_reflns_number_total     3090
_reflns_number_gt     1887
_reflns_threshold_expression     I>2\s(I)
_refine_ls_structure_factor_coef     Fsqd
_refine_ls_matrix_type     full
_refine_ls_R_factor_all     0.098
_refine_ls_R_factor_gt     0.044
_refine_ls_wR_factor_gt     0.076
_refine_ls_wR_factor_ref     0.088
_refine_ls_goodness_of_fit_ref     0.92
_refine_ls_restrained_S_all     0.92
_refine_ls_number_reflns     3090
_refine_ls_number_parameters     201
_refine_ls_number_restraints     0
_refine_ls_hydrogen_treatment     mixed
_refine_ls_weighting_scheme     calc
_refine_ls_weighting_details
                 'calc w=1/[\s^2^(Fo^2^)+(0.0375P)^2^] where P=(Fo^2^+2Fc^2^)/3'
_atom_sites_solution_hydrogens     geom
_atom_sites_solution_primary     direct
_atom_sites_solution_secondary     difmap
_refine_ls_shift/su_max     0.002
_refine_ls_shift/su_mean     0.000
_refine_diff_density_max     0.20
_refine_diff_density_min     -0.25
_refine_ls_extinction_method     none
_refine_ls_extinction_coef     ?
loop_
    _atom_type_symbol
    _atom_type_description
    _atom_type_scat_dispersion_real
    _atom_type_scat_dispersion_imag
    _atom_type_scat_source
    'C' 'C' 0.0033 0.0016
                         'International Tables Vol C Tables 4.2.6.8 and 6.1.1.4'
    'H' 'H' 0.0000 0.0000
                         'International Tables Vol C Tables 4.2.6.8 and 6.1.1.4'
    'N' 'N' 0.0061 0.0033
                         'International Tables Vol C Tables 4.2.6.8 and 6.1.1.4'
    'O' 'O' 0.0106 0.0060
                         'International Tables Vol C Tables 4.2.6.8 and 6.1.1.4'
_computing_data_collection     'COLLECT (Bruker, 2004)'
_computing_cell_refinement     'DENZO/SCALEPACK (Otwinowski & Minor, 1997)'
_computing_data_reduction     'DENZO/SCALEPACK (Otwinowski & Minor, 1997)'
_computing_structure_solution     'SIR2004 (Burla <i>et al.</i>,  2005)'
_computing_structure_refinement     'SHELXL97 (Sheldrick, 2008)'
_computing_molecular_graphics     'ORTEP-3 for Windows (Farrugia, 1997)'
_computing_publication_material     'SHELXL97 (Sheldrick, 2008)'
loop_
    _atom_site_type_symbol
    _atom_site_label
    _atom_site_fract_x
    _atom_site_fract_y
    _atom_site_fract_z
    _atom_site_U_iso_or_equiv
    _atom_site_adp_type
    _atom_site_calc_flag
    _atom_site_refinement_flags
    _atom_site_occupancy
    _atom_site_disorder_assembly
    _atom_site_disorder_group
    O O1 -0.84446(13) -0.16641(17) 0.98706(6) 0.0158(3) Uani d . 1 . .
    O O2 -0.60613(13) -0.22237(19) 1.00166(6) 0.0180(3) Uani d . 1 . .
    O O3 -0.84727(14) -0.3817(2) 0.80265(6) 0.0181(3) Uani d . 1 . .
    H H3O -0.939(2) -0.373(3) 0.7840(10) 0.027 Uiso d . 1 . .
    O O4 0.55821(13) 0.0801(2) 0.88257(6) 0.0193(3) Uani d . 1 . .
    H H4O 0.583(2) 0.126(3) 0.9258(10) 0.029 Uiso d . 1 . .
    O O5 0.12037(13) 0.11505(19) 0.75400(6) 0.0179(3) Uani d . 1 . .
    O O6 -0.27505(15) -0.2615(2) 1.00518(6) 0.0211(3) Uani d . 1 . .
    H H6O -0.369(2) -0.261(3) 0.9960(9) 0.032 Uiso d . 1 . .
    N N1 -0.85445(16) -0.3060(2) 0.86557(7) 0.0146(4) Uani d . 1 . .
    N N2 0.41206(16) 0.1204(2) 0.87427(7) 0.0153(4) Uani d . 1 . .
    N N3 0.13295(17) 0.1750(2) 0.86292(8) 0.0139(4) Uani d . 1 . .
    H H3N 0.189(2) 0.184(3) 0.8990(9) 0.021 Uiso d . 1 . .
    N N4 -0.10824(17) -0.0767(2) 0.90998(7) 0.0121(4) Uani d . 1 . .
    H H4N -0.008(2) -0.108(3) 0.9240(9) 0.018 Uiso d . 1 . .
    H H5N -0.139(2) -0.009(3) 0.9426(9) 0.018 Uiso d . 1 . .
    C C1 -0.7283(2) -0.2267(3) 0.96857(9) 0.0139(4) Uani d . 1 . .
    C C2 -0.73259(19) -0.3166(3) 0.90150(9) 0.0125(4) Uani d . 1 . .
    C C3 -0.59762(19) -0.4002(3) 0.88233(9) 0.0162(4) Uani d . 1 . .
    H H3A -0.6191 -0.4704 0.8423 0.024 Uiso calc R 1 . .
    H H3C -0.5558 -0.4846 0.9162 0.024 Uiso calc R 1 . .
    H H3B -0.5309 -0.2995 0.8762 0.024 Uiso calc R 1 . .
    C C4 0.4116(2) -0.0067(3) 0.76127(9) 0.0203(5) Uani d . 1 . .
    H H4A 0.5142 -0.0162 0.7719 0.030 Uiso calc R 1 . .
    H H4B 0.3899 0.0728 0.7234 0.030 Uiso calc R 1 . .
    H H4C 0.3720 -0.1319 0.7523 0.030 Uiso calc R 1 . .
    C C5 0.3476(2) 0.0790(3) 0.81755(9) 0.0124(4) Uani d . 1 . .
    C C6 0.1903(2) 0.1255(3) 0.80944(9) 0.0142(4) Uani d . 1 . .
    C C7 -0.01883(19) 0.2223(3) 0.86077(9) 0.0160(4) Uani d . 1 . .
    H H7A -0.0450 0.3120 0.8254 0.019 Uiso calc R 1 . .
    H H7B -0.0345 0.2847 0.9013 0.019 Uiso calc R 1 . .
    C C8 -0.1158(2) 0.0483(3) 0.85087(9) 0.0143(4) Uani d . 1 . .
    H H8A -0.2145 0.0903 0.8394 0.017 Uiso calc R 1 . .
    H H8B -0.0887 -0.0260 0.8145 0.017 Uiso calc R 1 . .
    C C9 -0.19929(19) -0.2503(3) 0.89620(8) 0.0143(4) Uani d . 1 . .
    H H9A -0.1580 -0.3293 0.8646 0.017 Uiso calc R 1 . .
    H H9B -0.2948 -0.2118 0.8770 0.017 Uiso calc R 1 . .
    C C10 -0.2118(2) -0.3664(3) 0.95673(9) 0.0171(4) Uani d . 1 . .
    H H10A -0.2698 -0.4789 0.9449 0.021 Uiso calc R 1 . .
    H H10B -0.1167 -0.4091 0.9750 0.021 Uiso calc R 1 . .
loop_
    _atom_site_aniso_label
    _atom_site_aniso_U_11
    _atom_site_aniso_U_22
    _atom_site_aniso_U_33
    _atom_site_aniso_U_12
    _atom_site_aniso_U_13
    _atom_site_aniso_U_23
    O1 0.0160(7) 0.0177(8) 0.0139(7) 0.0013(6) 0.0025(5) -0.0025(6)
    O2 0.0156(8) 0.0239(8) 0.0132(7) 0.0003(6) -0.0028(6) -0.0031(6)
    O3 0.0161(8) 0.0264(8) 0.0114(7) 0.0014(7) -0.0003(6) -0.0043(6)
    O4 0.0112(7) 0.0286(9) 0.0177(8) 0.0035(6) -0.0002(6) -0.0047(6)
    O5 0.0154(7) 0.0250(8) 0.0127(7) 0.0001(6) -0.0003(6) 0.0020(6)
    O6 0.0173(8) 0.0311(9) 0.0157(7) -0.0033(7) 0.0057(6) -0.0020(6)
    N1 0.0193(9) 0.0160(9) 0.0089(8) -0.0016(7) 0.0030(7) -0.0017(7)
    N2 0.0095(8) 0.0173(9) 0.0193(9) 0.0018(7) 0.0022(7) 0.0012(7)
    N3 0.0117(9) 0.0180(10) 0.0116(9) -0.0007(7) -0.0001(6) -0.0003(7)
    N4 0.0113(9) 0.0159(9) 0.0094(8) 0.0011(7) 0.0027(7) -0.0001(7)
    C1 0.0160(11) 0.0116(11) 0.0141(10) -0.0007(8) 0.0017(8) 0.0028(8)
    C2 0.0135(10) 0.0101(10) 0.0139(10) -0.0010(8) 0.0022(8) 0.0014(8)
    C3 0.0142(10) 0.0197(11) 0.0146(10) 0.0003(9) 0.0010(8) -0.0018(9)
    C4 0.0164(11) 0.0276(12) 0.0167(11) 0.0011(9) 0.0015(9) -0.0019(9)
    C5 0.0152(10) 0.0096(10) 0.0126(10) -0.0005(8) 0.0024(8) 0.0009(8)
    C6 0.0191(11) 0.0097(10) 0.0138(10) -0.0026(8) 0.0023(9) 0.0030(8)
    C7 0.0151(11) 0.0161(11) 0.0175(11) 0.0009(9) 0.0042(8) 0.0016(8)
    C8 0.0123(10) 0.0192(12) 0.0115(10) 0.0014(9) 0.0017(8) 0.0015(8)
    C9 0.0131(10) 0.0150(11) 0.0150(10) -0.0019(8) 0.0022(8) -0.0019(8)
    C10 0.0174(11) 0.0174(11) 0.0172(10) 0.0015(9) 0.0047(8) 0.0023(9)
_geom_special_details
;
All e.s.d.'s (except the e.s.d. in the dihedral angle between two l.s. planes)
are estimated using the full covariance matrix. The cell e.s.d.'s are taken
into account individually in the estimation of e.s.d.'s in distances, angles
and torsion angles; correlations between e.s.d.'s in cell parameters are only
used when they are defined by crystal symmetry. An approximate (isotropic)
treatment of cell e.s.d.'s is used for estimating e.s.d.'s involving l.s.
planes.
;
loop_
    _geom_bond_atom_site_label_1
    _geom_bond_atom_site_label_2
    _geom_bond_site_symmetry_2
    _geom_bond_distance
    _geom_bond_publ_flag
    O1 C1 . 1.266(2) ?
    O2 C1 . 1.258(2) ?
    O3 N1 . 1.4095(18) ?
    O3 H3O . 0.90(2) ?
    O4 N2 . 1.3861(19) ?
    O4 H4O . 0.95(2) ?
    O5 C6 . 1.248(2) ?
    O6 C10 . 1.424(2) ?
    O6 H6O . 0.87(2) ?
    N1 C2 . 1.284(2) ?
    N2 C5 . 1.281(2) ?
    N3 C6 . 1.329(2) ?
    N3 C7 . 1.453(2) ?
    N3 H3N . 0.86(2) ?
    N4 C9 . 1.491(2) ?
    N4 C8 . 1.494(2) ?
    N4 H4N . 0.970(19) ?
    N4 H5N . 0.895(18) ?
    C1 C2 . 1.515(2) ?
    C2 C3 . 1.488(2) ?
    C3 H3A . 0.9600 ?
    C3 H3C . 0.9600 ?
    C3 H3B . 0.9600 ?
    C4 C5 . 1.494(2) ?
    C4 H4A . 0.9600 ?
    C4 H4B . 0.9600 ?
    C4 H4C . 0.9600 ?
    C5 C6 . 1.497(2) ?
    C7 C8 . 1.518(2) ?
    C7 H7A . 0.9700 ?
    C7 H7B . 0.9700 ?
    C8 H8A . 0.9700 ?
    C8 H8B . 0.9700 ?
    C9 C10 . 1.505(2) ?
    C9 H9A . 0.9700 ?
    C9 H9B . 0.9700 ?
    C10 H10A . 0.9700 ?
    C10 H10B . 0.9700 ?
loop_
    _geom_angle_atom_site_label_1
    _geom_angle_atom_site_label_2
    _geom_angle_atom_site_label_3
    _geom_angle_site_symmetry_1
    _geom_angle_site_symmetry_3
    _geom_angle
    _geom_angle_publ_flag
    N1 O3 H3O . . 102.4(12) ?
    N2 O4 H4O . . 99.8(12) ?
    C10 O6 H6O . . 110.1(13) ?
    C2 N1 O3 . . 111.74(14) ?
    C5 N2 O4 . . 114.45(14) ?
    C6 N3 C7 . . 121.71(16) ?
    C6 N3 H3N . . 118.4(13) ?
    C7 N3 H3N . . 119.8(13) ?
    C9 N4 C8 . . 110.61(14) ?
    C9 N4 H4N . . 112.3(11) ?
    C8 N4 H4N . . 108.9(11) ?
    C9 N4 H5N . . 110.3(12) ?
    C8 N4 H5N . . 108.5(12) ?
    H4N N4 H5N . . 106.1(16) ?
    O2 C1 O1 . . 125.82(17) ?
    O2 C1 C2 . . 115.20(16) ?
    O1 C1 C2 . . 118.98(17) ?
    N1 C2 C3 . . 126.33(17) ?
    N1 C2 C1 . . 115.17(16) ?
    C3 C2 C1 . . 118.46(16) ?
    C2 C3 H3A . . 109.5 ?
    C2 C3 H3C . . 109.5 ?
    H3A C3 H3C . . 109.5 ?
    C2 C3 H3B . . 109.5 ?
    H3A C3 H3B . . 109.5 ?
    H3C C3 H3B . . 109.5 ?
    C5 C4 H4A . . 109.5 ?
    C5 C4 H4B . . 109.5 ?
    H4A C4 H4B . . 109.5 ?
    C5 C4 H4C . . 109.5 ?
    H4A C4 H4C . . 109.5 ?
    H4B C4 H4C . . 109.5 ?
    N2 C5 C4 . . 127.62(17) ?
    N2 C5 C6 . . 113.55(15) ?
    C4 C5 C6 . . 118.83(16) ?
    O5 C6 N3 . . 123.72(18) ?
    O5 C6 C5 . . 119.22(16) ?
    N3 C6 C5 . . 117.05(16) ?
    N3 C7 C8 . . 112.78(15) ?
    N3 C7 H7A . . 109.0 ?
    C8 C7 H7A . . 109.0 ?
    N3 C7 H7B . . 109.0 ?
    C8 C7 H7B . . 109.0 ?
    H7A C7 H7B . . 107.8 ?
    N4 C8 C7 . . 113.05(15) ?
    N4 C8 H8A . . 109.0 ?
    C7 C8 H8A . . 109.0 ?
    N4 C8 H8B . . 109.0 ?
    C7 C8 H8B . . 109.0 ?
    H8A C8 H8B . . 107.8 ?
    N4 C9 C10 . . 112.47(15) ?
    N4 C9 H9A . . 109.1 ?
    C10 C9 H9A . . 109.1 ?
    N4 C9 H9B . . 109.1 ?
    C10 C9 H9B . . 109.1 ?
    H9A C9 H9B . . 107.8 ?
    O6 C10 C9 . . 112.58(15) ?
    O6 C10 H10A . . 109.1 ?
    C9 C10 H10A . . 109.1 ?
    O6 C10 H10B . . 109.1 ?
    C9 C10 H10B . . 109.1 ?
    H10A C10 H10B . . 107.8 ?
loop_
    _geom_torsion_atom_site_label_1
    _geom_torsion_atom_site_label_2
    _geom_torsion_atom_site_label_3
    _geom_torsion_atom_site_label_4
    _geom_torsion_site_symmetry_1
    _geom_torsion_site_symmetry_2
    _geom_torsion_site_symmetry_3
    _geom_torsion_site_symmetry_4
    _geom_torsion
    _geom_torsion_publ_flag
    O3 N1 C2 C3 . . . . -1.2(3) ?
    O3 N1 C2 C1 . . . . 176.22(14) ?
    O2 C1 C2 N1 . . . . -174.16(17) ?
    O1 C1 C2 N1 . . . . 7.0(2) ?
    O2 C1 C2 C3 . . . . 3.4(2) ?
    O1 C1 C2 C3 . . . . -175.41(17) ?
    O4 N2 C5 C4 . . . . 0.4(3) ?
    O4 N2 C5 C6 . . . . -179.41(14) ?
    C7 N3 C6 O5 . . . . -0.2(3) ?
    C7 N3 C6 C5 . . . . -179.75(16) ?
    N2 C5 C6 O5 . . . . 170.68(17) ?
    C4 C5 C6 O5 . . . . -9.1(3) ?
    N2 C5 C6 N3 . . . . -9.8(2) ?
    C4 C5 C6 N3 . . . . 170.42(17) ?
    C6 N3 C7 C8 . . . . 73.0(2) ?
    C9 N4 C8 C7 . . . . -176.88(15) ?
    N3 C7 C8 N4 . . . . 72.22(18) ?
    C8 N4 C9 C10 . . . . -171.87(14) ?
    N4 C9 C10 O6 . . . . 60.2(2) ?
loop_
    _geom_hbond_atom_site_label_D
    _geom_hbond_atom_site_label_H
    _geom_hbond_atom_site_label_A
    _geom_hbond_site_symmetry_A
    _geom_hbond_distance_DH
    _geom_hbond_distance_HA
    _geom_hbond_distance_DA
    _geom_hbond_angle_DHA
    O3 H3O O5 2_446 0.90(2) 1.78(2) 2.677(2) 173(2)
    O4 H4O O2 3_557 0.95(2) 1.63(2) 2.5733(18) 172.3(19)
    O6 H6O O2 . 0.87(2) 2.25(2) 3.101(2) 163.4(18)
    N3 H3N O6 3_557 0.86(2) 2.11(2) 2.940(2) 162.6(18)
    N4 H4N O1 1_655 0.970(19) 1.93(2) 2.838(2) 155.1(15)
    N4 H5N O1 3_457 0.895(18) 1.921(19) 2.796(2) 165.1(17)
