# Supplementary material for: N-(2-Hydroxy­ethyl)-2-[2-(hydroxy­imino)propanamido]ethanaminium 2-(hydroxy­imino)propanoate
Source: Acta Crystallogr Sect E Struct Rep Online. 2009 Aug 8;65(Pt 9):o2077–8. doi: 10.1107/S1600536809029778 (PMC2970128; doi:10.1107/S1600536809029778)
Supplement: Supplementary file 2 [file e-65-o2077-Isup2.hkl]

# 
# h,k,l, Fc-squared, Fo-squared, sigma(Fo-squared) and status flag 
# 
data_I
_shelx_title ' dnm5 in P2(1)/c' 
_shelx_refln_list_code          4 
_shelx_F_calc_maximum      174.10 
_exptl_crystal_F_000       624.00 
_reflns_d_resolution_high  0.7472 
 
loop_ 
 _symmetry_equiv_pos_as_xyz 
 'x, y, z' 
 '-x, y+1/2, -z+1/2' 
 '-x, -y, -z' 
 'x, -y-1/2, z-1/2' 
 
_cell_length_a     9.3550 
_cell_length_b     6.9960 
_cell_length_c    20.6060 
_cell_angle_alpha  90.000 
_cell_angle_beta   96.990 
_cell_angle_gamma  90.000 
 
_shelx_F_squared_multiplier     1.000 
 
loop_ 
 _refln_index_h 
 _refln_index_k 
 _refln_index_l 
 _refln_F_squared_calc 
 _refln_F_squared_meas 
 _refln_F_squared_sigma 
 _refln_observed_status 
   2   0   0     3038.22     2771.77     43.95 o 
   3   0   0     8859.23     8392.36    120.91 o 
   4   0   0    10537.92    10409.79    354.65 o 
   5   0   0      859.30      837.37     49.61 o 
   6   0   0      419.03      402.78     24.54 o 
   7   0   0     5151.60     5100.06     74.43 o 
   8   0   0      720.36      686.68     35.22 o 
   9   0   0       33.30       21.92     32.45 o 
  10   0   0       68.24       48.90     45.95 o 
  11   0   0       31.83       43.56     40.80 o 
   1   1   0       29.52       28.51      3.79 o 
   2   1   0      924.24      868.66     11.40 o 
   3   1   0     1661.00     1636.67     32.73 o 
   4   1   0      142.81      127.73      7.64 o 
   5   1   0        8.99       25.06      8.95 o 
   6   1   0        7.08       15.30      9.25 o 
   7   1   0       21.49       37.63     18.01 o 
   8   1   0     1579.88     1561.19     44.84 o 
   9   1   0      458.58      451.67     22.74 o 
  10   1   0      115.02      116.94     35.11 o 
  11   1   0      231.60      234.98     35.19 o 
  12   1   0      109.86      104.75     43.88 o 
   0   2   0     5047.86     4910.39    239.90 o 
   1   2   0     1466.30     1429.98     35.85 o 
   2   2   0     4539.80     4147.09     34.93 o 
   3   2   0       80.29       78.85      9.72 o 
   4   2   0     1403.96     1538.22     17.83 o 
   5   2   0      124.77      122.77     12.59 o 
   6   2   0      195.36      182.53     13.95 o 
   7   2   0      338.58      320.73     18.52 o 
   8   2   0      131.66      115.85     22.00 o 
   9   2   0      903.44      976.27     35.12 o 
  10   2   0        5.71        9.60     27.13 o 
  11   2   0       50.97       51.36     32.85 o 
   1   3   0      311.45      326.41      8.38 o 
   2   3   0       88.37       81.84      6.53 o 
   3   3   0      399.07      442.40     15.46 o 
   4   3   0      539.12      581.60     14.45 o 
   5   3   0      202.27      183.35     14.37 o 
   6   3   0      188.13      190.07     16.79 o 
   7   3   0      252.36      258.86     17.65 o 
   8   3   0       17.85       18.93     18.01 o 
   9   3   0       50.12       91.54     27.23 o 
  10   3   0       37.98       26.99     22.93 o 
  11   3   0       84.22       77.38     28.27 o 
   0   4   0      780.79      754.61     29.88 o 
   1   4   0      334.93      296.66     10.13 o 
   2   4   0        7.66       26.55     10.86 o 
   3   4   0     2161.50     2263.69     21.66 o 
   4   4   0     1695.92     1772.92     32.60 o 
   5   4   0       47.98       71.74     18.28 o 
   6   4   0      131.95      130.28     29.19 o 
   7   4   0        3.52       22.29     20.43 o 
   8   4   0       25.02       36.50     18.47 o 
   9   4   0      137.33      131.48     39.05 o 
  10   4   0       40.44       42.64     34.56 o 
  11   4   0      133.19      127.08     55.22 o 
   1   5   0       11.82       24.78     14.26 o 
   2   5   0       74.72       79.93     13.97 o 
   3   5   0      474.31      446.42     16.37 o 
   4   5   0      155.61      164.63     17.03 o 
   5   5   0      137.24      141.20     18.72 o 
   6   5   0        9.67       15.07     18.80 o 
   7   5   0       88.58       88.52     20.97 o 
   8   5   0        0.28       14.47     20.12 o 
   9   5   0       16.35       10.40     31.72 o 
  10   5   0      227.14      237.33     42.18 o 
   0   6   0      561.68      561.29     34.13 o 
   1   6   0      158.70      175.72     17.35 o 
   2   6   0       20.07       24.15     15.15 o 
   3   6   0      295.40      303.95     19.83 o 
   4   6   0        1.90       13.95     16.15 o 
   5   6   0        2.36       26.63     18.54 o 
   6   6   0      118.61      136.02     22.97 o 
   7   6   0       49.29       47.69     21.07 o 
   8   6   0        1.62        5.48     17.63 o 
   9   6   0      116.72      159.11     33.87 o 
   1   7   0      550.86      534.31     30.73 o 
   2   7   0      185.05      160.93     20.85 o 
   3   7   0       49.73       64.28     26.20 o 
   4   7   0       18.47       28.56     27.11 o 
   5   7   0        6.61       35.48     23.89 o 
   6   7   0        8.21       33.16     25.62 o 
   7   7   0        3.13       25.35     32.97 o 
   8   7   0       11.44       28.27     34.04 o 
   0   8   0       66.93       79.48     44.34 o 
   1   8   0       32.39       52.22     32.59 o 
   2   8   0       35.23       40.19     28.59 o 
   3   8   0        7.93        0.09     23.37 o 
   4   8   0       61.60       45.97     35.66 o 
   5   8   0      524.10      542.82     46.80 o 
   6   8   0       17.89       71.23     55.98 o 
 -12   1   1        0.00        2.81     51.60 o 
 -11   1   1        3.55       30.21     29.60 o 
 -10   1   1       24.03       50.42     28.40 o 
  -9   1   1      405.54      394.83     29.73 o 
  -8   1   1        5.28       19.64     15.80 o 
  -7   1   1      269.36      249.97     18.28 o 
  -6   1   1      550.26      587.33     14.95 o 
  -5   1   1        7.29       22.68      8.72 o 
  -4   1   1     1152.00     1248.73     12.68 o 
  -3   1   1      134.46      137.08      6.07 o 
  -2   1   1     3952.61     3522.68     32.68 o 
  -1   1   1        3.01       11.58      3.95 o 
   1   1   1      335.22      296.70     11.95 o 
   2   1   1        2.75       12.84      6.68 o 
   3   1   1      551.03      515.14      9.54 o 
   4   1   1     1068.74     1049.90     11.56 o 
   5   1   1      338.72      352.61     11.04 o 
   6   1   1      257.19      276.73     19.36 o 
   7   1   1       83.76       76.16     16.91 o 
   8   1   1        2.11        7.60     21.10 o 
   9   1   1       25.35       37.85     20.63 o 
  10   1   1       13.98       25.69     28.66 o 
  11   1   1       14.41       28.44     31.23 o 
 -11   2   1       45.63       69.99     34.89 o 
 -10   2   1       10.01       23.55     27.71 o 
  -9   2   1        9.27        7.68     27.73 o 
  -8   2   1      153.72      152.05     18.27 o 
  -7   2   1      133.89      156.47     17.28 o 
  -6   2   1        0.00       26.57     13.86 o 
  -5   2   1        0.00       11.64      9.62 o 
  -4   2   1     1289.67     1283.62     15.34 o 
  -3   2   1      923.07      979.47     14.90 o 
  -2   2   1      135.39      160.87     12.41 o 
  -1   2   1      356.13      348.17     13.17 o 
   0   2   1    24856.29    22578.22   1004.46 o 
   2   2   1      211.45      183.57      8.71 o 
   3   2   1     5051.73     4900.21     61.91 o 
   4   2   1     4057.70     4086.68     59.06 o 
   5   2   1      635.42      687.09     14.89 o 
   6   2   1      123.12      133.99     17.27 o 
   7   2   1     1602.35     1682.76     26.19 o 
   8   2   1        0.06       25.40     17.30 o 
   9   2   1       21.33       29.59     19.73 o 
  10   2   1       50.56       56.78     28.59 o 
  11   2   1       71.13       54.22     29.27 o 
 -11   3   1      198.47      235.76     31.09 o 
 -10   3   1       36.14       37.16     25.85 o 
  -9   3   1       18.09       24.53     24.27 o 
  -8   3   1      215.07      202.16     23.05 o 
  -7   3   1      222.43      197.71     18.98 o 
  -6   3   1      160.99      167.90     16.91 o 
  -5   3   1      447.32      442.89     14.13 o 
  -4   3   1      314.01      313.83     16.86 o 
  -3   3   1      119.80      109.54     10.43 o 
  -2   3   1      171.84      192.20      8.54 o 
  -1   3   1      179.32      164.33      9.00 o 
   0   3   1      170.74      158.31      8.77 o 
   1   3   1        5.22       16.01      6.46 o 
   2   3   1     1369.56     1487.21     21.11 o 
   3   3   1       71.10       82.76     12.44 o 
   4   3   1      353.06      381.83     14.24 o 
   5   3   1       31.26       61.15     14.11 o 
   6   3   1        6.08       22.04     13.24 o 
   7   3   1       31.48       43.57     20.49 o 
   8   3   1      229.77      207.42     25.88 o 
   9   3   1       87.32      141.16     33.95 o 
  10   3   1       31.48       48.18     21.83 o 
  11   3   1       30.46       35.04     34.68 o 
 -11   4   1       51.74       31.50     51.82 o 
 -10   4   1       37.95       43.47     36.82 o 
  -9   4   1        4.31       16.94     23.94 o 
  -8   4   1        3.66       28.51     20.33 o 
  -7   4   1      175.62      175.16     20.47 o 
  -6   4   1      127.63      100.35     23.20 o 
  -5   4   1       16.09       26.81     15.01 o 
  -4   4   1        9.41       22.71     12.96 o 
  -3   4   1      240.45      267.98     14.99 o 
  -2   4   1        4.04       18.85     13.38 o 
  -1   4   1      201.43      189.71      9.08 o 
   0   4   1        4.47       22.43      9.21 o 
   1   4   1     1417.20     1454.93     20.47 o 
   2   4   1      186.18      170.72     15.14 o 
   3   4   1       30.01       37.72     15.44 o 
   4   4   1       73.88       55.36     14.34 o 
   5   4   1      166.34      162.91     17.96 o 
   6   4   1      402.95      414.82     18.73 o 
   7   4   1        9.91        6.11     22.32 o 
   8   4   1      172.04      207.56     36.03 o 
   9   4   1      121.73      126.42     34.99 o 
  10   4   1       16.14       33.49     37.01 o 
 -10   5   1       27.85       54.12     35.61 o 
  -9   5   1        5.10       23.27     24.11 o 
  -8   5   1        0.35       16.31     21.23 o 
  -7   5   1        6.07       19.47     17.18 o 
  -6   5   1      108.77      105.12     21.21 o 
  -5   5   1       49.99       31.60     17.96 o 
  -4   5   1       21.55       40.35     19.30 o 
  -3   5   1       72.83       59.29     15.36 o 
  -2   5   1       13.91       26.57     15.74 o 
  -1   5   1      152.60      144.58     12.86 o 
   0   5   1        0.00       17.64     10.91 o 
   1   5   1        5.70       19.34     12.94 o 
   2   5   1       38.60       47.93     13.92 o 
   3   5   1      121.77      157.37     16.99 o 
   4   5   1      278.07      312.00     17.15 o 
   5   5   1      299.35      312.06     20.80 o 
   6   5   1        0.43       14.44     18.31 o 
   7   5   1       14.58       18.61     20.75 o 
   8   5   1      143.76      144.19     20.16 o 
   9   5   1      195.00      190.72     30.21 o 
  -9   6   1       56.28       50.15     38.17 o 
  -8   6   1       40.99       72.28     25.77 o 
  -7   6   1       50.03       61.28     21.56 o 
  -6   6   1        9.99       20.21     19.24 o 
  -5   6   1      176.94      135.68     22.22 o 
  -4   6   1      121.81      144.37     16.17 o 
  -3   6   1        0.28       15.83     14.30 o 
  -2   6   1      414.49      394.53     18.43 o 
  -1   6   1       28.06       31.35     20.91 o 
   0   6   1      199.42      201.14     24.41 o 
   1   6   1      116.72      118.73     18.39 o 
   2   6   1       93.17      121.63     17.52 o 
   3   6   1      541.64      534.86     20.71 o 
   4   6   1       52.11       60.95     18.80 o 
   5   6   1       23.81       18.10     20.00 o 
   6   6   1       31.92       44.39     20.51 o 
   7   6   1       48.23       48.69     21.28 o 
   8   6   1      445.53      460.50     29.38 o 
   9   6   1        1.24       42.10     28.93 o 
  -8   7   1       90.28      110.74     53.94 o 
  -7   7   1       80.42       70.73     27.53 o 
  -6   7   1      101.30       92.84     24.93 o 
  -5   7   1       48.47       35.60     29.01 o 
  -4   7   1      108.38      132.29     26.79 o 
  -3   7   1      339.53      316.60     27.40 o 
  -2   7   1      111.63       91.61     27.23 o 
  -1   7   1       85.88       87.96     28.65 o 
   0   7   1      216.81      203.97     30.24 o 
   1   7   1      162.98      153.44     29.30 o 
   2   7   1       22.10       14.21     25.71 o 
   3   7   1       38.58       67.69     27.93 o 
   4   7   1      166.68      164.21     27.73 o 
   5   7   1       33.68       34.69     20.38 o 
   6   7   1        3.89       14.09     21.19 o 
   7   7   1        0.48       20.58     25.34 o 
   8   7   1        4.47       10.18     34.78 o 
  -6   8   1       14.04       50.25     50.70 o 
  -5   8   1       11.69       -3.91     34.29 o 
  -4   8   1       53.62       71.17     32.20 o 
  -3   8   1      114.40       99.54     43.58 o 
  -2   8   1      263.12      262.45     51.46 o 
  -1   8   1       25.15       14.58     42.51 o 
   0   8   1       98.13       69.60     35.88 o 
   1   8   1       27.03       58.76     43.92 o 
   2   8   1       21.64       36.10     39.04 o 
   3   8   1        0.10       60.11     47.31 o 
   4   8   1        3.17        8.37     34.80 o 
   5   8   1      437.21      411.57     42.06 o 
   6   8   1        3.12       12.91     46.68 o 
 -11   0   2     1045.55     1140.32     69.42 o 
 -10   0   2      282.99      368.36     55.44 o 
  -9   0   2     1047.70     1007.78     47.80 o 
  -8   0   2     1479.86     1450.15     46.12 o 
  -7   0   2      490.44      499.45     33.29 o 
  -6   0   2      268.73      281.83     18.12 o 
  -5   0   2     2527.65     2638.30     27.85 o 
  -4   0   2     5030.12     5103.42    105.07 o 
  -3   0   2      631.44      565.17     44.21 o 
  -2   0   2      808.28      810.38     18.78 o 
   1   0   2      923.60      860.75     13.49 o 
   2   0   2     9011.64     8073.95    302.79 o 
   3   0   2      501.38      533.31     30.50 o 
   4   0   2      723.87      696.64     27.01 o 
   5   0   2     1460.78     1510.34     25.15 o 
   6   0   2      938.77      969.40     30.97 o 
   7   0   2       39.77       71.76     22.71 o 
   8   0   2     1707.46     1758.34     48.62 o 
   9   0   2      133.17       88.16     39.65 o 
  10   0   2       63.34      114.91     35.53 o 
  11   0   2       77.60       95.67     41.29 o 
 -11   1   2        4.74       23.34     29.38 o 
 -10   1   2        4.72       21.51     29.99 o 
  -9   1   2      147.51      141.45     18.75 o 
  -8   1   2      147.12      148.84     20.65 o 
  -7   1   2      219.71      205.27     18.71 o 
  -6   1   2        0.34       18.69     10.00 o 
  -5   1   2     1070.79     1155.50     12.66 o 
  -4   1   2      213.10      199.79      7.80 o 
  -3   1   2       27.96       35.69      5.75 o 
  -2   1   2     6657.75     6246.70     71.88 o 
  -1   1   2     1003.83     1097.73     10.16 o 
   0   1   2      376.43      348.37      8.40 o 
   1   1   2      126.82      130.21      6.22 o 
   2   1   2     2967.61     2879.76     26.65 o 
   3   1   2     4660.51     4600.98     95.13 o 
   4   1   2      294.39      322.90     11.75 o 
   5   1   2       88.71       73.62     10.41 o 
   6   1   2        1.41        9.67      9.76 o 
   7   1   2       49.50       51.12     17.01 o 
   8   1   2       41.29       44.66     18.11 o 
   9   1   2      357.03      337.94     34.25 o 
  10   1   2       11.46       27.48     28.87 o 
  11   1   2       17.07        6.02     30.98 o 
 -11   2   2       65.92       83.35     29.93 o 
 -10   2   2       20.34       41.30     31.56 o 
  -9   2   2      984.53     1042.16     26.66 o 
  -8   2   2       37.05       46.93     18.85 o 
  -7   2   2     1209.39     1205.53     39.89 o 
  -6   2   2      852.53      858.43     18.59 o 
  -5   2   2      217.74      188.99     13.10 o 
  -4   2   2       39.62       53.49      7.65 o 
  -3   2   2        1.91       14.24      7.53 o 
  -2   2   2     5886.85     5714.38     80.96 o 
  -1   2   2     4994.81     4809.31     89.37 o 
   0   2   2    11015.70    11371.71     82.23 o 
   1   2   2       53.71       51.87      5.25 o 
   2   2   2       12.63       21.42      5.52 o 
   3   2   2      812.95      835.46     11.72 o 
   4   2   2       71.07       61.95     12.31 o 
   5   2   2       10.24       16.11     10.94 o 
   6   2   2     4003.59     4186.04     42.94 o 
   7   2   2        9.92       20.21     14.45 o 
   8   2   2      101.06      103.64     18.97 o 
   9   2   2       73.36      117.86     31.92 o 
  10   2   2       20.54       52.14     28.23 o 
  11   2   2        8.49       27.14     36.23 o 
 -11   3   2       56.49       86.15     27.40 o 
 -10   3   2       82.74      103.52     38.74 o 
  -9   3   2       26.07       57.95     23.91 o 
  -8   3   2       82.47       81.00     18.37 o 
  -7   3   2      100.65       99.71     15.19 o 
  -6   3   2        3.50       26.84     17.05 o 
  -5   3   2       20.66       51.00     15.94 o 
  -4   3   2       94.32       99.38     16.17 o 
  -3   3   2       20.71       25.57      9.06 o 
  -2   3   2      336.01      379.48     13.90 o 
  -1   3   2     1763.66     1724.04     31.28 o 
   0   3   2      752.32      792.85     31.41 o 
   1   3   2     1471.90     1381.23     27.86 o 
   2   3   2      331.65      315.47     12.32 o 
   3   3   2      787.06      763.06     15.17 o 
   4   3   2      181.62      188.10     12.94 o 
   5   3   2       31.26       35.25     14.16 o 
   6   3   2      118.96      133.90     17.83 o 
   7   3   2       87.63       80.39     23.70 o 
   8   3   2      565.53      591.33     26.04 o 
   9   3   2       51.81       60.76     21.37 o 
  10   3   2       32.62       48.02     28.64 o 
  11   3   2       31.50       68.87     33.87 o 
 -11   4   2      193.30      226.58     59.55 o 
 -10   4   2        6.24       19.54     28.07 o 
  -9   4   2      245.38      210.08     23.89 o 
  -8   4   2      530.01      531.81     24.38 o 
  -7   4   2      174.53      143.92     22.66 o 
  -6   4   2      146.37      133.10     17.62 o 
  -5   4   2      649.89      694.20     23.95 o 
  -4   4   2      483.44      476.85     15.54 o 
  -3   4   2      223.37      196.56     13.28 o 
  -2   4   2      268.50      268.75     10.32 o 
  -1   4   2     1033.89      993.64     30.71 o 
   0   4   2     1809.08     1777.90     19.35 o 
   1   4   2      485.09      512.65     14.02 o 
   2   4   2     1019.97      960.85     18.79 o 
   3   4   2      148.16      144.38     13.57 o 
   4   4   2       42.76       46.03     19.09 o 
   5   4   2        0.18       19.36     16.24 o 
   6   4   2      156.62      157.46     18.21 o 
   7   4   2       48.21       48.83     22.81 o 
   8   4   2       13.40       13.61     26.83 o 
   9   4   2       38.37       45.92     31.08 o 
  10   4   2       25.49       61.41     37.43 o 
 -10   5   2      128.84      174.21     41.91 o 
  -9   5   2       17.96       51.04     35.46 o 
  -8   5   2      110.87      137.94     36.62 o 
  -7   5   2       28.21       34.53     17.83 o 
  -6   5   2       81.91       52.25     21.61 o 
  -5   5   2       81.66       75.51     18.99 o 
  -4   5   2       41.06       56.96     15.53 o 
  -3   5   2       52.29       63.69     16.21 o 
  -2   5   2      809.97      772.34     28.04 o 
  -1   5   2      119.36      111.22     11.45 o 
   0   5   2        6.44       12.86      9.07 o 
   1   5   2      105.24      102.62     13.25 o 
   2   5   2      238.47      246.98     16.39 o 
   3   5   2       88.90       79.35     13.18 o 
   4   5   2       31.24       50.61     16.45 o 
   5   5   2        0.09       13.61     15.15 o 
   6   5   2      369.56      364.01     23.82 o 
   7   5   2       18.98       38.87     19.58 o 
   8   5   2        0.03       29.42     23.01 o 
   9   5   2       10.44       25.57     28.26 o 
  -9   6   2        2.82       30.73     27.17 o 
  -8   6   2        0.14       22.76     23.80 o 
  -7   6   2       31.45       45.63     21.59 o 
  -6   6   2     1081.86     1099.91     33.14 o 
  -5   6   2       12.95       28.79     16.70 o 
  -4   6   2        5.09       11.69     17.51 o 
  -3   6   2      259.12      284.79     21.56 o 
  -2   6   2      607.57      591.79     22.38 o 
  -1   6   2       23.22       33.22     20.97 o 
   0   6   2       27.05       54.06     22.30 o 
   1   6   2      775.30      760.00     37.75 o 
   2   6   2      455.52      475.94     24.71 o 
   3   6   2        7.09       20.34     14.08 o 
   4   6   2      259.53      264.41     20.53 o 
   5   6   2        9.88       30.92     17.38 o 
   6   6   2        9.10        4.63     29.27 o 
   7   6   2       21.39       16.65     21.73 o 
   8   6   2        0.02       11.24     24.28 o 
  -7   7   2      106.79      138.64     38.68 o 
  -6   7   2       19.33       35.96     26.80 o 
  -5   7   2        4.12       21.40     23.30 o 
  -4   7   2       45.73       47.65     21.12 o 
  -3   7   2        0.40       15.43     25.64 o 
  -2   7   2       53.62       76.61     28.64 o 
  -1   7   2       21.08       32.03     23.58 o 
   0   7   2        0.16       10.09     23.59 o 
   1   7   2      188.74      208.93     38.51 o 
   2   7   2       26.58       23.78     26.30 o 
   3   7   2      304.41      273.94     22.60 o 
   4   7   2      136.14      113.52     24.99 o 
   5   7   2       10.06       35.33     22.50 o 
   6   7   2        0.64       33.80     29.44 o 
   7   7   2        2.61       27.68     37.64 o 
  -6   8   2        1.21       11.84     44.37 o 
  -5   8   2       27.81       41.32     35.86 o 
  -4   8   2      178.32      187.27     31.77 o 
  -3   8   2       12.58       52.44     37.07 o 
  -2   8   2        0.02       11.90     45.87 o 
  -1   8   2        1.04       21.24     43.78 o 
   0   8   2       26.21       52.80     34.96 o 
   1   8   2      114.58      170.15     50.38 o 
   2   8   2       85.20      108.69     49.62 o 
   3   8   2      615.84      700.17     55.03 o 
   4   8   2       33.99       57.88     32.05 o 
   5   8   2       10.84       42.83     40.99 o 
  -2   9   2       23.57       22.74     53.45 o 
  -1   9   2      114.02      121.92     58.50 o 
   0   9   2       10.48       28.95     42.41 o 
   1   9   2        2.72       14.26     51.61 o 
   2   9   2       35.98       51.62     47.73 o 
   3   9   2        1.15       25.95     45.42 o 
 -11   1   3        9.00        7.00     30.23 o 
 -10   1   3        2.23       21.51     26.90 o 
  -9   1   3      778.35      765.97     24.82 o 
  -8   1   3        0.18       12.38     17.36 o 
  -7   1   3       74.62       74.68     19.89 o 
  -6   1   3       49.16       67.51     11.86 o 
  -5   1   3       90.70       95.73      9.31 o 
  -4   1   3       68.41       53.95      7.18 o 
  -3   1   3     3428.56     3199.86     23.48 o 
  -2   1   3      374.32      364.88      6.13 o 
  -1   1   3     3307.32     3187.12     66.90 o 
   0   1   3     2533.15     2313.36     41.44 o 
   1   1   3     1079.88      972.37     25.25 o 
   2   1   3       33.86       35.46      7.04 o 
   3   1   3     3751.15     3668.48     91.53 o 
   4   1   3       21.54       20.34      6.34 o 
   5   1   3        7.28       11.34      9.22 o 
   6   1   3     1103.53     1071.01     35.33 o 
   7   1   3      712.47      631.36     25.37 o 
   8   1   3       62.95       32.01     18.33 o 
   9   1   3      445.62      480.40     32.73 o 
  10   1   3      233.25      270.34     40.27 o 
  11   1   3       91.29      134.60     33.27 o 
 -11   2   3        0.00       43.82     34.73 o 
 -10   2   3        9.85       20.39     27.41 o 
  -9   2   3       78.12       78.65     23.16 o 
  -8   2   3     1135.96     1135.93     27.20 o 
  -7   2   3       96.44       68.59     16.71 o 
  -6   2   3      590.52      565.15     16.03 o 
  -5   2   3     5619.67     5779.14     41.52 o 
  -4   2   3     3236.38     3281.47     52.11 o 
  -3   2   3       23.86       31.01      6.66 o 
  -2   2   3      620.75      592.78     20.78 o 
  -1   2   3    30309.82    29347.09    278.09 o 
   0   2   3      414.12      398.77      7.29 o 
   1   2   3     1410.29     1431.23     49.15 o 
   2   2   3     1635.03     1610.48     11.64 o 
   3   2   3      775.69      792.02      8.79 o 
   4   2   3      121.74      108.38      7.05 o 
   5   2   3       55.66       64.71     20.66 o 
   6   2   3      338.85      335.34     18.26 o 
   7   2   3       28.84       16.35     19.63 o 
   8   2   3      141.51      155.87     20.87 o 
   9   2   3        0.39       32.30     20.42 o 
  10   2   3        7.38       35.14     29.71 o 
  11   2   3      130.41      176.31     33.17 o 
 -11   3   3        2.11        3.03     38.36 o 
 -10   3   3      337.29      345.37     30.53 o 
  -9   3   3       39.99       33.42     22.96 o 
  -8   3   3       23.07       40.78     21.11 o 
  -7   3   3      190.81      204.51     17.91 o 
  -6   3   3        4.04       10.99     14.36 o 
  -5   3   3       12.32       12.09     12.23 o 
  -4   3   3       18.85       27.76     13.21 o 
  -3   3   3     1184.21     1242.76     13.29 o 
  -2   3   3        1.41       15.16      8.18 o 
  -1   3   3        2.45        6.98      6.50 o 
   0   3   3      835.55      821.15     11.08 o 
   1   3   3      173.91      163.52     10.08 o 
   2   3   3       15.98       28.99      6.02 o 
   3   3   3        2.14       17.64      9.94 o 
   4   3   3     1871.51     1982.58     43.73 o 
   5   3   3      117.83      123.59     13.18 o 
   6   3   3      105.90      117.30     21.48 o 
   7   3   3      197.45      175.46     21.07 o 
   8   3   3       78.65       61.02     18.63 o 
   9   3   3      444.29      360.54     40.74 o 
  10   3   3        8.76       31.40     31.26 o 
 -11   4   3        1.74       28.68     37.80 o 
 -10   4   3        0.67       35.23     29.51 o 
  -9   4   3       19.90       21.58     20.13 o 
  -8   4   3        0.03       26.85     19.80 o 
  -7   4   3      102.55       82.05     19.41 o 
  -6   4   3      971.64      949.19     31.64 o 
  -5   4   3       71.52       70.87     16.49 o 
  -4   4   3      104.78      103.79     14.20 o 
  -3   4   3      260.44      264.24     12.49 o 
  -2   4   3     1557.66     1603.38     16.66 o 
  -1   4   3       53.43       91.50     11.84 o 
   0   4   3      370.95      382.07     10.17 o 
   1   4   3     4680.83     4767.09     61.35 o 
   2   4   3      155.23      172.87     14.64 o 
   3   4   3       13.99       15.89     10.88 o 
   4   4   3      780.46      814.86     20.86 o 
   5   4   3      387.39      343.51     19.53 o 
   6   4   3      305.88      302.61     23.72 o 
   7   4   3       67.93       53.74     28.33 o 
   8   4   3      848.28      904.21     41.34 o 
   9   4   3       84.56       87.58     34.22 o 
  10   4   3        1.12       21.78     33.22 o 
 -10   5   3       26.25       44.39     36.29 o 
  -9   5   3        0.77        0.43     31.27 o 
  -8   5   3       62.48       69.61     25.13 o 
  -7   5   3        0.26       17.94     19.89 o 
  -6   5   3       39.15       51.60     18.44 o 
  -5   5   3      202.87      210.78     18.16 o 
  -4   5   3      158.97      141.60     16.07 o 
  -3   5   3      379.70      383.54     17.05 o 
  -2   5   3      326.24      319.58     15.98 o 
  -1   5   3      333.78      316.27     13.51 o 
   0   5   3      657.17      602.22     18.35 o 
   1   5   3      134.83      131.60     14.84 o 
   2   5   3        0.54       16.91     15.65 o 
   3   5   3       81.35       77.24     16.33 o 
   4   5   3       27.39       40.10     15.67 o 
   5   5   3        2.68       10.03     20.40 o 
   6   5   3      144.58      140.96     19.66 o 
   7   5   3       60.97       61.44     21.53 o 
   8   5   3      309.42      294.87     37.54 o 
   9   5   3        1.24       18.47     25.69 o 
  -9   6   3       39.30       39.96     26.23 o 
  -8   6   3       11.69       34.95     23.29 o 
  -7   6   3      298.53      291.02     30.78 o 
  -6   6   3      337.80      318.61     22.56 o 
  -5   6   3      116.53       92.93     20.42 o 
  -4   6   3      377.25      405.77     23.89 o 
  -3   6   3       26.16       22.33     17.14 o 
  -2   6   3      190.64      165.36     25.56 o 
  -1   6   3      415.10      433.12     24.41 o 
   0   6   3      158.61      152.04     27.84 o 
   1   6   3      208.07      211.72     18.04 o 
   2   6   3      191.38      189.49     15.95 o 
   3   6   3      335.50      317.02     18.13 o 
   4   6   3       35.05       44.62     18.15 o 
   5   6   3       47.98       43.35     19.08 o 
   6   6   3       11.84       23.77     20.01 o 
   7   6   3        0.25       21.83     20.42 o 
   8   6   3      107.57      112.12     29.87 o 
  -7   7   3        2.56       26.40     31.66 o 
  -6   7   3      188.76      232.85     40.98 o 
  -5   7   3       74.97       61.98     32.57 o 
  -4   7   3        8.81       34.24     28.08 o 
  -3   7   3        7.34        3.21     25.68 o 
  -2   7   3        1.18       27.71     33.11 o 
  -1   7   3        8.03       41.03     33.23 o 
   0   7   3        0.61       20.13     38.67 o 
   1   7   3      270.23      256.77     26.39 o 
   2   7   3      151.08      151.92     22.69 o 
   3   7   3      183.69      156.75     24.65 o 
   4   7   3        6.03       34.30     20.91 o 
   5   7   3       94.02       91.75     28.79 o 
   6   7   3       52.64       61.05     30.90 o 
   7   7   3        0.92       41.01     36.99 o 
  -5   8   3      141.44      142.85     35.39 o 
  -4   8   3        7.56       18.48     30.44 o 
  -3   8   3        0.47        3.64     42.97 o 
  -2   8   3      424.03      387.92     43.56 o 
  -1   8   3      213.86      255.59     49.35 o 
   0   8   3       27.93       39.21     45.25 o 
   1   8   3        6.37        9.95     37.57 o 
   2   8   3       21.74        2.75     38.67 o 
   3   8   3       21.20       43.27     50.49 o 
   4   8   3       44.73       25.22     30.77 o 
   5   8   3       84.05       85.14     39.48 o 
  -2   9   3        4.62       13.35     53.64 o 
  -1   9   3       23.16       11.32     52.97 o 
   0   9   3        2.35       19.84     52.14 o 
   1   9   3        4.91       12.84     53.06 o 
   2   9   3        7.52       65.45     54.59 o 
 -11   0   4       17.32       29.92     46.74 o 
 -10   0   4       80.67       71.13     42.31 o 
  -9   0   4     1202.03     1135.38     47.61 o 
  -8   0   4       51.76       48.49     21.52 o 
  -7   0   4       10.33       33.55     18.77 o 
  -6   0   4      157.11      178.51     17.66 o 
  -5   0   4     2728.71     2800.96     95.98 o 
  -4   0   4     1375.93     1376.84     23.84 o 
  -3   0   4     2575.47     2290.00     31.89 o 
  -2   0   4      338.85      351.28      7.14 o 
  -1   0   4     2289.52     2263.79     16.58 o 
   0   0   4     2448.36     1963.84     57.80 o 
   1   0   4     6998.61     6133.44    115.59 o 
   2   0   4     9450.91     9024.02     98.78 o 
   3   0   4       21.38       44.56     11.00 o 
   4   0   4     1385.33     1508.95     21.90 o 
   5   0   4      596.51      597.25     28.38 o 
   6   0   4      108.93       91.62     16.22 o 
   7   0   4      440.93      447.70     25.17 o 
   8   0   4      478.75      448.80     36.14 o 
   9   0   4      461.58      410.25     52.23 o 
  10   0   4       72.93       39.86     44.29 o 
  11   0   4        7.31       16.61     45.92 o 
 -11   1   4       35.54       74.37     32.16 o 
 -10   1   4       30.79       12.26     31.11 o 
  -9   1   4       34.98       78.69     24.90 o 
  -8   1   4       25.96       38.14     17.34 o 
  -7   1   4      115.50      122.56     18.05 o 
  -6   1   4      321.54      299.40     12.69 o 
  -5   1   4      920.55     1023.24     15.33 o 
  -4   1   4      306.14      325.48      7.04 o 
  -3   1   4      435.54      461.51      7.54 o 
  -2   1   4     1291.83     1301.01     13.39 o 
  -1   1   4      623.13      630.32     10.47 o 
   0   1   4     5137.40     4787.23     76.15 o 
   1   1   4      152.71      145.88      6.50 o 
   2   1   4     1007.60      890.53      9.54 o 
   3   1   4      389.35      430.33      9.18 o 
   4   1   4     1952.60     1993.50     62.43 o 
   5   1   4     1320.36     1354.55     28.35 o 
   6   1   4      542.96      557.45     20.05 o 
   7   1   4       19.29       28.85     15.37 o 
   8   1   4        0.77       32.11     18.30 o 
   9   1   4      286.47      261.68     29.70 o 
  10   1   4      153.35      153.58     29.83 o 
  11   1   4       69.86       79.67     32.07 o 
 -11   2   4      231.49      174.89     32.30 o 
 -10   2   4       27.37       68.62     28.06 o 
  -9   2   4      243.60      233.93     25.00 o 
  -8   2   4       15.35       53.57     24.22 o 
  -7   2   4       83.14       94.18     17.39 o 
  -6   2   4      340.68      348.13     16.15 o 
  -5   2   4      452.75      501.37     11.28 o 
  -4   2   4      596.67      603.64      7.50 o 
  -3   2   4      575.21      566.37     10.88 o 
  -2   2   4        5.76       15.69      5.84 o 
  -1   2   4     4417.54     4351.20     57.89 o 
   0   2   4      313.31      326.21      7.23 o 
   1   2   4      400.55      395.97      8.30 o 
   2   2   4      852.56      835.09     18.30 o 
   3   2   4      130.54      118.86      8.43 o 
   4   2   4       26.84       35.56      6.20 o 
   5   2   4       32.61       26.69     14.73 o 
   6   2   4      954.84     1032.97     21.47 o 
   7   2   4        0.97       25.64     16.28 o 
   8   2   4      118.07      102.36     20.03 o 
   9   2   4        7.47       21.83     22.21 o 
  10   2   4       11.59       13.79     27.73 o 
  11   2   4       14.87       74.43     56.94 o 
 -11   3   4       63.76       76.91     30.72 o 
 -10   3   4       11.46        9.61     31.68 o 
  -9   3   4      557.42      565.22     33.47 o 
  -8   3   4      220.20      176.66     24.98 o 
  -7   3   4       68.81       75.67     16.98 o 
  -6   3   4       13.15       30.93     14.31 o 
  -5   3   4        5.95        9.78     15.73 o 
  -4   3   4      265.67      243.44     16.18 o 
  -3   3   4      576.27      579.06     19.58 o 
  -2   3   4       27.74       29.11      7.20 o 
  -1   3   4      199.84      207.41     10.13 o 
   0   3   4      204.55      207.89      7.17 o 
   1   3   4      525.30      508.34     12.99 o 
   2   3   4      108.69      102.24      7.87 o 
   3   3   4      814.74      798.91     10.22 o 
   4   3   4     2190.45     2368.33     22.72 o 
   5   3   4       43.74       49.95     13.91 o 
   6   3   4        1.87       23.27     15.99 o 
   7   3   4      547.07      542.76     29.18 o 
   8   3   4       52.90       64.88     26.03 o 
   9   3   4       29.89       20.56     25.30 o 
  10   3   4      130.43      131.61     38.00 o 
 -11   4   4       20.39       44.68     39.38 o 
 -10   4   4       32.31       45.28     26.36 o 
  -9   4   4      500.96      511.60     28.21 o 
  -8   4   4        1.09       43.09     26.41 o 
  -7   4   4      168.01      146.49     20.42 o 
  -6   4   4     1215.00     1171.36     34.79 o 
  -5   4   4      252.00      235.95     23.48 o 
  -4   4   4       15.59       38.49     13.03 o 
  -3   4   4      973.87     1004.20     12.91 o 
  -2   4   4      223.35      235.40     12.36 o 
  -1   4   4     8699.25     8760.07     50.26 o 
   0   4   4      371.05      370.30     10.52 o 
   1   4   4      939.19      869.10     34.11 o 
   2   4   4      645.54      646.33     14.51 o 
   3   4   4      687.50      718.40     16.60 o 
   4   4   4       47.10       50.50     14.98 o 
   5   4   4       17.00       33.49     14.63 o 
   6   4   4     1526.93     1510.15     27.76 o 
   7   4   4      399.54      394.82     33.49 o 
   8   4   4        2.97       35.13     25.13 o 
   9   4   4      195.86      162.11     36.27 o 
  10   4   4       35.40       38.12     35.67 o 
 -10   5   4       43.20       67.17     37.30 o 
  -9   5   4       30.75       40.36     25.76 o 
  -8   5   4       26.02       43.75     34.27 o 
  -7   5   4       16.48       15.98     18.26 o 
  -6   5   4      304.03      330.59     21.33 o 
  -5   5   4       71.12       86.63     16.12 o 
  -4   5   4       50.27       50.59     13.19 o 
  -3   5   4       37.63       50.27     14.43 o 
  -2   5   4        2.43       13.08     13.34 o 
  -1   5   4        0.87       16.17     17.47 o 
   0   5   4       40.75       57.05     14.26 o 
   1   5   4       87.73       81.22     13.63 o 
   2   5   4       70.10       80.92     15.76 o 
   3   5   4      294.49      294.06     16.15 o 
   4   5   4      117.85      111.62     17.41 o 
   5   5   4      146.04      143.38     21.74 o 
   6   5   4      211.72      190.89     20.74 o 
   7   5   4       68.62      104.16     23.67 o 
   8   5   4      317.71      360.92     27.69 o 
   9   5   4      158.72      143.79     31.23 o 
  -8   6   4       43.33       73.51     37.58 o 
  -7   6   4       49.21       28.04     26.83 o 
  -6   6   4        1.34       11.28     30.39 o 
  -5   6   4      820.94      899.02     39.34 o 
  -4   6   4       68.77       61.63     26.42 o 
  -3   6   4      174.98      163.01     26.61 o 
  -2   6   4      221.09      217.04     25.09 o 
  -1   6   4      220.45      229.02     24.99 o 
   0   6   4       82.80       48.41     24.54 o 
   1   6   4       13.42       27.61     20.94 o 
   2   6   4      363.78      305.92     28.49 o 
   3   6   4       14.15       22.69     19.08 o 
   4   6   4       22.14       33.28     20.75 o 
   5   6   4      180.21      214.42     21.18 o 
   6   6   4        0.63       48.89     25.95 o 
   7   6   4        5.08       42.80     26.48 o 
   8   6   4      457.64      495.84     38.23 o 
  -7   7   4      137.53      102.74     36.12 o 
  -6   7   4       42.66       19.34     29.24 o 
  -5   7   4      194.84      201.91     39.11 o 
  -4   7   4       21.21       37.99     31.89 o 
  -3   7   4       23.33       32.89     26.41 o 
  -2   7   4       51.16       41.65     32.80 o 
  -1   7   4       11.88       29.85     41.67 o 
   0   7   4        3.49        5.77     23.76 o 
   1   7   4        4.74       19.13     26.80 o 
   2   7   4        5.84       35.61     21.62 o 
   3   7   4       82.90       72.67     21.22 o 
   4   7   4       19.69       54.91     31.23 o 
   5   7   4       18.75       37.32     26.53 o 
   6   7   4       24.68       49.61     30.31 o 
   7   7   4       91.38       99.38     41.05 o 
  -5   8   4      231.12      245.49     40.92 o 
  -4   8   4      364.51      338.31     44.05 o 
  -3   8   4      204.22      236.56     64.09 o 
  -2   8   4       14.78       34.15     38.35 o 
  -1   8   4      305.83      276.35     51.76 o 
   0   8   4      460.29      603.61     57.44 o 
   1   8   4       12.17       49.47     47.80 o 
   2   8   4      253.01      254.60     50.82 o 
   3   8   4        1.14       16.24     35.42 o 
   4   8   4       43.45       36.45     30.53 o 
   5   8   4      286.62      298.14     41.61 o 
  -2   9   4       86.69       98.72     55.32 o 
  -1   9   4       66.64       66.71     54.47 o 
   0   9   4        1.01       17.79     49.52 o 
   1   9   4        4.41       27.44     54.67 o 
 -11   1   5       40.56       38.91     33.15 o 
 -10   1   5       58.98       51.77     33.59 o 
  -9   1   5      177.76      172.79     30.78 o 
  -8   1   5        1.74       23.86     23.21 o 
  -7   1   5        5.35       17.63     12.27 o 
  -6   1   5      510.46      524.33     13.33 o 
  -5   1   5      109.75      110.62      7.41 o 
  -4   1   5      613.38      637.53      8.18 o 
  -3   1   5       13.30       27.42      5.53 o 
  -2   1   5     2121.59     2146.43     47.30 o 
  -1   1   5     3891.61     3754.30     45.61 o 
   0   1   5       28.44       35.08      7.13 o 
   1   1   5      638.30      694.91      9.13 o 
   2   1   5       91.73       89.24      7.12 o 
   3   1   5     1834.06     1905.10     22.27 o 
   4   1   5      147.82      132.71      9.34 o 
   5   1   5      202.50      221.05     11.39 o 
   6   1   5        3.67       24.23     13.37 o 
   7   1   5      563.81      637.88     29.97 o 
   8   1   5       20.90       26.25     17.55 o 
   9   1   5      182.93      163.57     27.61 o 
  10   1   5      131.21      158.35     39.41 o 
  11   1   5       49.01       70.93     36.52 o 
 -11   2   5       30.98       43.39     31.50 o 
 -10   2   5       33.91       56.05     28.95 o 
  -9   2   5       71.46       89.37     27.50 o 
  -8   2   5      386.19      372.45     21.05 o 
  -7   2   5       94.35       94.59     16.63 o 
  -6   2   5        6.56       13.05     13.51 o 
  -5   2   5      222.97      231.46     11.29 o 
  -4   2   5      437.45      461.56     11.66 o 
  -3   2   5       14.20       26.49      7.57 o 
  -2   2   5      102.04      116.08      8.64 o 
  -1   2   5      112.42      117.71      5.36 o 
   0   2   5     3810.91     3742.17     29.57 o 
   1   2   5     1411.00     1407.18     18.18 o 
   2   2   5      291.04      291.20      6.60 o 
   3   2   5      288.90      305.90      9.85 o 
   4   2   5      783.74      780.52     24.62 o 
   5   2   5       41.90       50.68     13.36 o 
   6   2   5       72.85       74.03     13.09 o 
   7   2   5     2781.21     2791.86     28.03 o 
   8   2   5      230.30      242.05     21.43 o 
   9   2   5        9.16       31.61     20.19 o 
  10   2   5       38.64       88.38     51.34 o 
  11   2   5      117.42      147.06     49.98 o 
 -11   3   5       52.30       88.34     34.80 o 
 -10   3   5        2.79       23.71     31.80 o 
  -9   3   5      366.17      344.69     29.84 o 
  -8   3   5       34.23       42.10     16.84 o 
  -7   3   5       55.25       67.65     16.85 o 
  -6   3   5        1.61       21.01     15.24 o 
  -5   3   5       46.76       56.17     21.15 o 
  -4   3   5       14.64       33.58     17.63 o 
  -3   3   5       68.67       55.00      9.12 o 
  -2   3   5     1638.40     1635.77     14.52 o 
  -1   3   5       32.04       38.23      6.92 o 
   0   3   5      359.62      361.83      9.47 o 
   1   3   5      132.36      133.57     11.34 o 
   2   3   5        8.13       21.43      6.55 o 
   3   3   5      621.22      611.53     17.77 o 
   4   3   5        1.08       26.65      9.50 o 
   5   3   5       12.37       16.38     21.43 o 
   6   3   5       17.56       35.51     24.00 o 
   7   3   5      149.02      109.11     33.96 o 
   8   3   5        0.02       20.17     20.05 o 
   9   3   5        4.57        7.69     26.75 o 
  10   3   5       23.49       26.03     32.03 o 
 -11   4   5      309.75      355.21     57.61 o 
 -10   4   5      235.64      242.05     40.39 o 
  -9   4   5       15.68       28.36     23.36 o 
  -8   4   5      448.97      431.25     27.84 o 
  -7   4   5      410.24      377.40     30.06 o 
  -6   4   5        9.19       13.00     16.71 o 
  -5   4   5       52.89       57.24     16.66 o 
  -4   4   5      161.91      149.99     16.03 o 
  -3   4   5      249.12      248.18     10.19 o 
  -2   4   5      258.70      262.64     10.17 o 
  -1   4   5     3994.18     4005.47     36.56 o 
   0   4   5       71.36       74.27     12.21 o 
   1   4   5      221.20      250.37     13.83 o 
   2   4   5        0.10       17.44     10.89 o 
   3   4   5       56.15       64.99     15.08 o 
   4   4   5      125.73      116.07     15.40 o 
   5   4   5        0.31       18.48     15.08 o 
   6   4   5      573.73      585.74     21.28 o 
   7   4   5       89.31       81.94     31.01 o 
   8   4   5       15.11       48.22     29.09 o 
   9   4   5      481.56      529.29     40.03 o 
  10   4   5        0.94       18.30     37.26 o 
 -10   5   5        5.63       28.61     43.05 o 
  -9   5   5       30.52       37.68     27.67 o 
  -8   5   5       55.93       52.21     25.05 o 
  -7   5   5      251.76      238.64     24.44 o 
  -6   5   5      297.65      303.86     20.21 o 
  -5   5   5       12.88       18.91     17.36 o 
  -4   5   5      184.12      166.70     27.10 o 
  -3   5   5      245.67      261.50     24.17 o 
  -2   5   5      225.35      204.71     18.30 o 
  -1   5   5       28.46       48.67     13.40 o 
   0   5   5     1030.67     1023.28     19.09 o 
   1   5   5        3.06       17.69     15.59 o 
   2   5   5       49.64       64.45     14.65 o 
   3   5   5      259.42      252.19     17.14 o 
   4   5   5       67.90       75.48     16.80 o 
   5   5   5        0.16       14.64     18.64 o 
   6   5   5       16.90       22.71     17.13 o 
   7   5   5      540.13      502.23     28.61 o 
   8   5   5      216.18      226.56     30.58 o 
   9   5   5       46.65       45.14     39.73 o 
  -8   6   5      494.23      518.86     41.78 o 
  -7   6   5       18.71       42.36     34.36 o 
  -6   6   5        9.23       23.31     28.72 o 
  -5   6   5      327.73      332.34     32.88 o 
  -4   6   5       57.26       46.03     24.95 o 
  -3   6   5      258.08      233.47     36.11 o 
  -2   6   5       82.02       77.25     22.71 o 
  -1   6   5     1957.93     2302.63     58.39 o 
   0   6   5      655.89      677.20     40.96 o 
   1   6   5        3.00       22.03     18.98 o 
   2   6   5      292.17      245.49     20.98 o 
   3   6   5        9.85       19.94     18.77 o 
   4   6   5        0.09       10.71     26.76 o 
   5   6   5       17.14       34.15     27.08 o 
   6   6   5       90.70      126.71     37.05 o 
   7   6   5       81.67       70.75     25.16 o 
   8   6   5       28.83       56.38     29.13 o 
  -7   7   5       26.84       33.54     37.22 o 
  -6   7   5       45.23       31.05     32.57 o 
  -5   7   5        0.04       14.95     27.27 o 
  -4   7   5       36.74       34.10     28.43 o 
  -3   7   5       74.08       71.42     29.88 o 
  -2   7   5       44.85       46.06     40.85 o 
  -1   7   5      112.79      102.74     48.13 o 
   0   7   5        0.19       12.47     41.70 o 
   1   7   5       89.37       78.94     31.24 o 
   2   7   5        3.31        6.57     20.26 o 
   3   7   5      172.22      139.96     23.09 o 
   4   7   5       17.46       63.55     35.00 o 
   5   7   5      100.47       87.35     27.36 o 
   6   7   5       40.48       22.60     28.24 o 
   7   7   5        0.50       19.27     46.53 o 
  -5   8   5      148.97      150.06     30.44 o 
  -4   8   5      165.75      192.59     54.93 o 
  -3   8   5      137.79       91.08     40.78 o 
  -2   8   5       38.08       48.01     40.94 o 
  -1   8   5        8.81       20.21     48.78 o 
   0   8   5       59.86       85.48     56.00 o 
   1   8   5       30.16       61.71     41.22 o 
   2   8   5       41.98       30.13     61.39 o 
   3   8   5       59.25       51.03     26.49 o 
   4   8   5       55.94       52.77     25.65 o 
   5   8   5        0.73       33.38     39.20 o 
 -11   0   6       25.29       36.48     49.27 o 
 -10   0   6       54.32       25.75     45.23 o 
  -9   0   6      884.14      966.01     49.48 o 
  -8   0   6      155.54      116.33     18.24 o 
  -7   0   6      361.96      362.43     24.51 o 
  -6   0   6     1817.50     1868.44     29.37 o 
  -5   0   6       54.92       61.17     10.84 o 
  -4   0   6      295.72      308.27     11.93 o 
  -3   0   6      470.81      461.77      9.32 o 
  -2   0   6     4325.61     4061.64     48.79 o 
  -1   0   6      226.67      222.21      9.75 o 
   0   0   6     2130.08     2239.33     34.39 o 
   1   0   6     1174.24     1197.37     29.34 o 
   2   0   6      160.86      162.21     11.24 o 
   3   0   6        6.24       29.01     12.09 o 
   4   0   6       87.01      121.63     14.36 o 
   5   0   6      186.68      211.85     17.21 o 
   6   0   6      309.98      287.44     19.46 o 
   7   0   6     1299.92     1190.73     25.36 o 
   8   0   6        9.72       17.23     38.44 o 
   9   0   6      286.25      274.31     44.13 o 
  10   0   6      376.55      333.37     47.46 o 
  11   0   6        6.52       22.95     41.80 o 
 -11   1   6       22.61       11.72     30.12 o 
 -10   1   6       16.45       26.94     28.77 o 
  -9   1   6       48.24       69.23     21.77 o 
  -8   1   6       55.46       77.48     16.36 o 
  -7   1   6      304.04      333.28     15.95 o 
  -6   1   6       39.50       43.86     11.04 o 
  -5   1   6      700.59      704.95     13.71 o 
  -4   1   6      804.58      820.26     13.39 o 
  -3   1   6     1997.35     2041.01     18.92 o 
  -2   1   6     5458.31     5365.03     59.13 o 
  -1   1   6     1308.75     1266.60     22.29 o 
   0   1   6     1552.41     1515.26     13.82 o 
   1   1   6       23.92       51.31      5.70 o 
   2   1   6      720.45      660.39      9.33 o 
   3   1   6     2654.51     2880.26     23.22 o 
   4   1   6      625.43      675.26     14.17 o 
   5   1   6     1114.87     1102.31     32.29 o 
   6   1   6       67.73       95.90     14.35 o 
   7   1   6      543.99      509.68     19.88 o 
   8   1   6        0.25       21.87     16.73 o 
   9   1   6       17.33       31.84     28.60 o 
  10   1   6      224.51      242.51     29.19 o 
  11   1   6      223.42      191.54     32.63 o 
 -11   2   6      120.15      163.30     36.13 o 
 -10   2   6      172.52      170.04     25.50 o 
  -9   2   6       83.38       89.30     29.72 o 
  -8   2   6        5.20       15.65     21.08 o 
  -7   2   6      518.26      520.17     29.17 o 
  -6   2   6     1163.02     1131.24     27.85 o 
  -5   2   6      111.47      102.94     14.85 o 
  -4   2   6      815.31      794.54     18.78 o 
  -3   2   6     1420.92     1480.07     14.10 o 
  -2   2   6      346.94      354.97      8.00 o 
  -1   2   6      229.87      227.53      6.19 o 
   0   2   6     4544.91     4370.08     74.54 o 
   1   2   6      315.26      308.15     11.35 o 
   2   2   6        2.20       16.40      5.59 o 
   3   2   6      598.18      630.71     12.18 o 
   4   2   6        2.36       15.54      9.05 o 
   5   2   6      372.93      379.62     22.19 o 
   6   2   6        7.53       17.96     14.58 o 
   7   2   6      953.83      996.21     20.09 o 
   8   2   6      256.64      264.98     20.52 o 
   9   2   6      341.48      293.96     50.35 o 
  10   2   6       17.54       36.89     41.01 o 
 -11   3   6        0.52       24.49     28.87 o 
 -10   3   6        5.45       28.14     28.40 o 
  -9   3   6      182.28      194.19     23.40 o 
  -8   3   6      176.47      160.58     18.65 o 
  -7   3   6       87.38       89.01     22.06 o 
  -6   3   6     2087.86     2133.26     34.69 o 
  -5   3   6       18.73       22.30     13.65 o 
  -4   3   6      231.81      238.91     16.21 o 
  -3   3   6     1847.77     1898.64     41.11 o 
  -2   3   6     2315.06     2390.46     36.06 o 
  -1   3   6        0.01       14.42      5.41 o 
   0   3   6      894.81      853.28     10.08 o 
   1   3   6      331.81      308.05      9.04 o 
   2   3   6     2166.29     2074.85     37.37 o 
   3   3   6      956.54      989.84     30.00 o 
   4   3   6      978.75      940.35     16.70 o 
   5   3   6       51.92       47.49     19.30 o 
   6   3   6     1016.80      962.00     82.68 o 
   7   3   6      698.91      711.21     31.67 o 
   8   3   6       76.56       80.97     21.74 o 
   9   3   6        5.67       24.96     28.02 o 
  10   3   6       82.90       89.68     34.48 o 
 -10   4   6        6.84       26.65     37.47 o 
  -9   4   6      127.12       93.61     27.11 o 
  -8   4   6      175.48      167.05     28.06 o 
  -7   4   6      727.83      656.03     31.39 o 
  -6   4   6     1046.80     1015.54     29.90 o 
  -5   4   6     1875.09     1966.63     46.92 o 
  -4   4   6        3.36       14.34     11.23 o 
  -3   4   6      602.47      578.08     12.57 o 
  -2   4   6      877.89      878.26     12.38 o 
  -1   4   6       85.79       80.85     11.01 o 
   0   4   6      305.47      302.17     14.18 o 
   1   4   6      108.95      109.59     11.58 o 
   2   4   6      335.26      325.98     15.90 o 
   3   4   6      272.47      265.17     14.73 o 
   4   4   6        1.45       25.81     14.82 o 
   5   4   6        7.76       12.45     14.25 o 
   6   4   6       41.14       43.87     21.51 o 
   7   4   6       20.05       34.99     26.02 o 
   8   4   6      631.57      615.05     31.93 o 
   9   4   6       81.59       65.79     42.97 o 
  10   4   6      152.62      143.72     63.25 o 
 -10   5   6        4.92       28.82     51.65 o 
  -9   5   6       41.05       43.87     27.09 o 
  -8   5   6       13.86       13.75     24.14 o 
  -7   5   6        4.64       12.02     19.57 o 
  -6   5   6        3.82       10.30     18.50 o 
  -5   5   6       33.95       34.68     23.44 o 
  -4   5   6      114.26      125.80     27.43 o 
  -3   5   6      315.60      317.92     24.49 o 
  -2   5   6      224.66      244.77     22.92 o 
  -1   5   6        0.77       23.09     17.54 o 
   0   5   6       61.08       67.18     19.46 o 
   1   5   6       21.50       22.21     19.27 o 
   2   5   6       31.14       62.88     24.67 o 
   3   5   6       31.92       35.43     18.93 o 
   4   5   6      241.54      212.81     22.29 o 
   5   5   6      149.36      174.11     31.35 o 
   6   5   6      171.87      155.92     25.86 o 
   7   5   6      211.85      192.25     26.94 o 
   8   5   6       48.71       50.34     27.73 o 
   9   5   6       40.98       55.40     25.79 o 
  -8   6   6       56.75       65.25     35.44 o 
  -7   6   6       15.43       11.27     27.71 o 
  -6   6   6        4.10       19.11     28.05 o 
  -5   6   6        0.74       19.13     27.20 o 
  -4   6   6      183.21      187.38     30.24 o 
  -3   6   6      953.82      933.53     33.10 o 
  -2   6   6      261.15      273.70     15.42 o 
  -1   6   6     1702.21     1693.37     57.39 o 
   0   6   6        1.55       13.90     22.78 o 
   1   6   6        0.04       25.54     19.39 o 
   2   6   6       20.44       48.17     25.81 o 
   3   6   6      483.13      473.43     42.41 o 
   4   6   6      178.58      138.76     21.36 o 
   5   6   6       19.66       39.82     21.60 o 
   6   6   6      330.70      316.37     32.88 o 
   7   6   6       16.06       24.75     31.57 o 
   8   6   6        4.15       36.33     34.34 o 
  -7   7   6        4.79       30.07     35.14 o 
  -6   7   6       15.94       19.10     30.89 o 
  -5   7   6        8.36       32.59     28.11 o 
  -4   7   6       78.10       77.26     26.84 o 
  -3   7   6       32.66       42.32     31.73 o 
  -2   7   6       14.53       30.24     40.88 o 
  -1   7   6        1.67       21.41     34.85 o 
   0   7   6        0.00       15.92     34.37 o 
   1   7   6       34.87       43.70     26.57 o 
   2   7   6        3.88       28.76     23.46 o 
   3   7   6       18.22       25.11     21.59 o 
   4   7   6       77.85       84.91     33.03 o 
   5   7   6       19.26       41.10     32.04 o 
   6   7   6        5.89       28.97     28.90 o 
  -5   8   6       12.94       25.90     31.31 o 
  -4   8   6      224.11      266.91     63.96 o 
  -3   8   6      193.56      175.91     43.74 o 
  -2   8   6      417.63      536.53     59.63 o 
  -1   8   6      122.80      124.71     55.39 o 
   0   8   6        9.69       33.23     41.62 o 
   1   8   6       44.59       39.52     27.11 o 
   2   8   6      109.08      104.92     33.52 o 
   3   8   6       12.00       35.45     28.88 o 
   4   8   6      133.42      138.24     32.62 o 
   5   8   6      100.86      118.11     57.03 o 
 -11   1   7        3.16       49.16     35.88 o 
 -10   1   7        3.52       29.50     31.10 o 
  -9   1   7        0.75        8.78     20.79 o 
  -8   1   7      251.17      279.21     22.59 o 
  -7   1   7        1.64       28.07     15.92 o 
  -6   1   7       15.21       28.29     11.09 o 
  -5   1   7      119.54      110.23      7.86 o 
  -4   1   7        4.78        9.52      5.93 o 
  -3   1   7        2.85       11.14      6.86 o 
  -2   1   7      256.94      247.53      7.36 o 
  -1   1   7      282.25      288.02      8.92 o 
   0   1   7      829.37      983.11     19.71 o 
   1   1   7      628.81      620.27     11.79 o 
   2   1   7      395.57      419.15      9.23 o 
   3   1   7      862.20      887.78     12.21 o 
   4   1   7      120.40      113.51     10.42 o 
   5   1   7      236.96      216.91     12.16 o 
   6   1   7       75.52       68.51     17.70 o 
   7   1   7      649.43      556.68     19.45 o 
   8   1   7      123.13      115.19     23.74 o 
   9   1   7        0.19        4.24     28.15 o 
  10   1   7      171.36      197.38     33.99 o 
  11   1   7       33.18       32.95     45.09 o 
 -11   2   7       36.60       48.46     28.02 o 
 -10   2   7      121.14      109.98     29.22 o 
  -9   2   7        1.63       31.99     24.64 o 
  -8   2   7       32.41       44.08     19.09 o 
  -7   2   7     1830.82     1765.23     39.97 o 
  -6   2   7     1254.01     1208.30     18.90 o 
  -5   2   7      180.62      186.98     14.43 o 
  -4   2   7       48.97       42.22      7.64 o 
  -3   2   7        0.03       15.14      8.00 o 
  -2   2   7     3786.48     3733.83     49.89 o 
  -1   2   7       21.20       33.05      5.65 o 
   0   2   7      615.29      644.89     17.99 o 
   1   2   7     2554.84     2644.74     22.58 o 
   2   2   7       43.17       40.81      6.92 o 
   3   2   7       24.50       20.45      7.55 o 
   4   2   7       50.84       41.81     11.60 o 
   5   2   7        3.55       23.86     12.49 o 
   6   2   7      244.21      236.10     15.15 o 
   7   2   7      612.84      585.45     29.36 o 
   8   2   7       39.85       47.74     27.92 o 
   9   2   7      144.33       85.87     27.92 o 
  10   2   7       10.76       39.00     43.89 o 
 -11   3   7       48.34       56.46     31.75 o 
 -10   3   7       22.51       18.31     29.09 o 
  -9   3   7        8.05       21.56     17.25 o 
  -8   3   7       11.69       23.78     20.67 o 
  -7   3   7      145.30      113.14     17.65 o 
  -6   3   7       49.24       39.51     20.44 o 
  -5   3   7       18.82       11.43     17.84 o 
  -4   3   7       24.44       37.96     10.56 o 
  -3   3   7      157.67      159.35     10.41 o 
  -2   3   7       24.08       25.50      6.97 o 
  -1   3   7      538.15      563.40      6.83 o 
   0   3   7     1372.84     1411.37     13.05 o 
   1   3   7      568.14      588.21     10.17 o 
   2   3   7        0.50       16.19      7.18 o 
   3   3   7      420.01      421.94     12.02 o 
   4   3   7      453.60      476.86     18.67 o 
   5   3   7      474.71      488.22     22.49 o 
   6   3   7       71.41       67.27     17.56 o 
   7   3   7      158.40      142.30     21.97 o 
   8   3   7      131.52      101.89     27.34 o 
   9   3   7      133.15      158.38     33.20 o 
  10   3   7       54.91       62.59     38.71 o 
 -10   4   7      378.14      440.42     43.98 o 
  -9   4   7      104.22      144.68     26.71 o 
  -8   4   7      958.41      876.14     28.20 o 
  -7   4   7       61.72       60.72     22.92 o 
  -6   4   7      957.47      952.32     27.34 o 
  -5   4   7        8.91       11.35     18.70 o 
  -4   4   7       43.56       25.99     17.16 o 
  -3   4   7      253.88      238.97     15.22 o 
  -2   4   7     2981.32     3051.97     34.85 o 
  -1   4   7      231.98      223.94     16.06 o 
   0   4   7      741.58      733.09     14.75 o 
   1   4   7      581.32      642.24     17.29 o 
   2   4   7       66.09       74.04     16.06 o 
   3   4   7      220.22      234.15     17.30 o 
   4   4   7       35.31       41.83     17.54 o 
   5   4   7      781.66      749.60     24.53 o 
   6   4   7      208.16      203.14     24.29 o 
   7   4   7        0.07       22.20     18.07 o 
   8   4   7        0.72       17.63     18.26 o 
   9   4   7        0.03       36.02     31.51 o 
  10   4   7       38.05       45.59     55.13 o 
 -10   5   7      197.07      289.70     63.77 o 
  -9   5   7      123.35      149.70     38.53 o 
  -8   5   7       14.79        2.39     29.81 o 
  -7   5   7        1.39        9.02     22.26 o 
  -6   5   7      279.61      265.68     32.13 o 
  -5   5   7        8.50       27.22     21.95 o 
  -4   5   7      142.15      158.00     26.58 o 
  -3   5   7      534.88      561.02     31.35 o 
  -2   5   7      258.79      239.91     22.60 o 
  -1   5   7       49.50       59.68     16.86 o 
   0   5   7       72.35       77.32     32.55 o 
   1   5   7      129.15      132.93     29.77 o 
   2   5   7      441.15      399.33     26.80 o 
   3   5   7       13.63       24.56     19.11 o 
   4   5   7       51.78       61.46     18.53 o 
   5   5   7        5.51       32.29     25.67 o 
   6   5   7      205.23      185.36     33.50 o 
   7   5   7       47.66       39.77     27.44 o 
   8   5   7      472.88      453.31     28.11 o 
   9   5   7      175.37      221.79     64.03 o 
  -8   6   7        4.92       21.95     38.15 o 
  -7   6   7      216.91      195.40     35.66 o 
  -6   6   7      204.95      147.11     32.22 o 
  -5   6   7      339.96      337.69     33.55 o 
  -4   6   7      577.32      558.28     32.60 o 
  -3   6   7        0.35        9.86     24.04 o 
  -2   6   7     1431.65     1457.11     26.87 o 
  -1   6   7      118.80      141.51     26.46 o 
   0   6   7       81.11       95.41     21.61 o 
   1   6   7        7.43       28.11     19.77 o 
   2   6   7        1.00       19.39     18.35 o 
   3   6   7      227.69      251.47     25.77 o 
   4   6   7      149.06      156.45     27.53 o 
   5   6   7      109.06       88.73     26.34 o 
   6   6   7        5.81       30.18     27.14 o 
   7   6   7      117.65       87.69     27.26 o 
   8   6   7       51.35       41.70     42.81 o 
  -7   7   7       56.82       76.64     39.47 o 
  -6   7   7       75.64       86.57     33.15 o 
  -5   7   7       50.86       85.72     30.74 o 
  -4   7   7        2.19       32.25     31.30 o 
  -3   7   7       26.05       21.45     26.51 o 
  -2   7   7      431.28      500.47     51.78 o 
  -1   7   7      250.94      232.97     27.66 o 
   0   7   7        0.22       25.51     35.64 o 
   1   7   7       25.55       36.84     26.84 o 
   2   7   7        9.00       29.01     24.46 o 
   3   7   7      620.28      611.61     39.50 o 
   4   7   7      104.23       87.78     34.49 o 
   5   7   7      109.95      125.57     39.30 o 
   6   7   7      198.51      215.56     43.81 o 
  -5   8   7      107.75       44.73     57.78 o 
  -4   8   7       75.94       85.85     54.04 o 
  -3   8   7        5.21       41.56     54.07 o 
  -2   8   7       13.92       27.07     45.08 o 
  -1   8   7        2.24        3.34     48.28 o 
   0   8   7       32.62       46.12     32.65 o 
   1   8   7       87.48      101.04     29.67 o 
   2   8   7       34.98       20.52     35.38 o 
   3   8   7        5.65       19.87     31.03 o 
   4   8   7        5.20       32.06     34.63 o 
 -11   0   8      102.82      132.72     41.02 o 
 -10   0   8      259.58      276.07     37.26 o 
  -9   0   8      159.64      117.08     33.29 o 
  -8   0   8      472.75      425.80     25.58 o 
  -7   0   8     3099.82     3123.96     64.45 o 
  -6   0   8      407.61      365.85     13.66 o 
  -5   0   8      574.56      589.07     14.36 o 
  -4   0   8     1925.39     2008.29     31.21 o 
  -3   0   8      253.10      254.39     10.14 o 
  -2   0   8      464.02      473.67     10.43 o 
  -1   0   8     2194.07     2070.65     19.03 o 
   0   0   8    20283.23    20425.46    972.28 o 
   1   0   8      497.85      465.52     26.82 o 
   2   0   8     1383.49     1578.99     20.53 o 
   3   0   8      105.36      105.79     14.51 o 
   4   0   8     1557.23     1638.46     56.88 o 
   5   0   8        1.45       18.24     17.56 o 
   6   0   8     2589.03     2460.65    146.35 o 
   7   0   8     3180.41     3366.84     62.16 o 
   8   0   8      217.09      252.16     47.26 o 
   9   0   8       39.74       22.23     41.04 o 
  10   0   8       15.36       52.38     48.30 o 
  11   0   8      381.84      723.23     70.93 o 
 -11   1   8        8.14       16.95     33.66 o 
 -10   1   8       79.13       80.24     23.83 o 
  -9   1   8        9.01       20.23     19.76 o 
  -8   1   8       58.49       47.57     18.69 o 
  -7   1   8      121.53      118.86     15.88 o 
  -6   1   8     1042.49     1127.01     16.07 o 
  -5   1   8       17.25       21.25      7.11 o 
  -4   1   8      573.09      584.43      9.41 o 
  -3   1   8      173.69      196.79      8.22 o 
  -2   1   8      861.55      832.19      9.35 o 
  -1   1   8       95.96       83.91      8.44 o 
   0   1   8      505.14      572.52     10.55 o 
   1   1   8      225.28      230.91      8.85 o 
   2   1   8      236.92      269.27     12.02 o 
   3   1   8     1008.60      953.38     14.59 o 
   4   1   8      474.70      500.01     13.46 o 
   5   1   8       19.68       38.26     12.15 o 
   6   1   8      485.44      512.33     20.69 o 
   7   1   8       91.43       82.34     16.44 o 
   8   1   8       64.65       69.13     20.18 o 
   9   1   8       12.70       42.67     30.76 o 
  10   1   8       25.62       53.89     51.42 o 
  11   1   8        1.23       41.02     50.80 o 
 -11   2   8        7.53       25.34     26.91 o 
 -10   2   8        6.42       18.35     30.25 o 
  -9   2   8      103.28       79.74     30.34 o 
  -8   2   8       52.45       61.18     17.78 o 
  -7   2   8      186.56      149.84     17.17 o 
  -6   2   8      585.93      577.33     17.37 o 
  -5   2   8       51.07       60.01     12.49 o 
  -4   2   8       46.19       57.24      7.72 o 
  -3   2   8      128.46      118.42      9.15 o 
  -2   2   8     2425.08     2470.81     55.04 o 
  -1   2   8       47.48       48.59     10.65 o 
   0   2   8     4197.11     4280.08     27.51 o 
   1   2   8     2329.59     2400.28     41.68 o 
   2   2   8      151.33      140.14      7.20 o 
   3   2   8        1.25       10.80      7.80 o 
   4   2   8      298.02      305.66     15.06 o 
   5   2   8       84.29       84.77     22.71 o 
   6   2   8       34.58       46.05     17.59 o 
   7   2   8       15.75       28.10     18.53 o 
   8   2   8      453.06      431.05     28.00 o 
   9   2   8      205.70      185.97     36.02 o 
  10   2   8        9.19       32.23     54.45 o 
 -11   3   8        0.38        7.45     35.37 o 
 -10   3   8       37.79       44.63     30.94 o 
  -9   3   8       67.74       80.67     21.87 o 
  -8   3   8      946.36      942.05     38.66 o 
  -7   3   8        8.25       16.19     22.29 o 
  -6   3   8       48.79       32.80     16.37 o 
  -5   3   8     1683.98     1741.31     28.16 o 
  -4   3   8      755.57      752.60     15.11 o 
  -3   3   8      577.93      577.11      9.72 o 
  -2   3   8      646.47      608.51     10.91 o 
  -1   3   8       48.31       57.59     10.38 o 
   0   3   8       94.30       99.50     10.94 o 
   1   3   8      569.31      624.61     13.53 o 
   2   3   8      370.96      359.42     17.45 o 
   3   3   8      605.29      634.40     27.46 o 
   4   3   8      435.40      438.82     22.83 o 
   5   3   8       12.35       30.03     14.71 o 
   6   3   8       19.60       40.02     19.68 o 
   7   3   8      285.23      237.24     22.74 o 
   8   3   8       16.53       26.42     28.05 o 
   9   3   8      108.23      121.03     32.80 o 
  10   3   8       39.85       48.33     30.28 o 
 -10   4   8      145.49      144.76     35.42 o 
  -9   4   8       12.26       35.87     31.23 o 
  -8   4   8        5.08       18.16     24.90 o 
  -7   4   8      112.63       96.84     21.09 o 
  -6   4   8       53.80       60.75     17.73 o 
  -5   4   8       93.98       73.83     21.60 o 
  -4   4   8      537.54      505.70     37.82 o 
  -3   4   8      892.97      944.24     37.74 o 
  -2   4   8      900.03      897.78     18.96 o 
  -1   4   8      200.68      188.46     16.27 o 
   0   4   8      497.55      491.57     14.03 o 
   1   4   8      557.69      589.71     15.23 o 
   2   4   8      233.10      238.90     15.50 o 
   3   4   8      308.25      308.66     15.35 o 
   4   4   8       86.30       83.58     16.42 o 
   5   4   8      314.53      298.35     19.42 o 
   6   4   8      293.79      298.35     19.52 o 
   7   4   8       35.35       36.21     17.31 o 
   8   4   8       18.38       39.74     25.53 o 
   9   4   8      141.75      126.76     33.57 o 
  10   4   8       12.25       74.15     53.99 o 
  -9   5   8       22.64       41.94     37.39 o 
  -8   5   8        0.08        4.07     32.01 o 
  -7   5   8        2.94       13.06     26.92 o 
  -6   5   8      108.22      100.62     28.31 o 
  -5   5   8      138.76      151.06     25.73 o 
  -4   5   8      131.23      120.77     25.16 o 
  -3   5   8     2273.18     2265.16     50.91 o 
  -2   5   8       81.25       73.97     18.37 o 
  -1   5   8      262.73      288.03     24.04 o 
   0   5   8      361.35      362.39     22.57 o 
   1   5   8      142.57      159.64     26.12 o 
   2   5   8      125.75      140.84     24.03 o 
   3   5   8      453.63      512.11     28.73 o 
   4   5   8       76.56       54.23     18.34 o 
   5   5   8        6.22       34.53     21.06 o 
   6   5   8        1.38       10.59     17.71 o 
   7   5   8      312.05      336.27     27.67 o 
   8   5   8        0.27       26.43     23.04 o 
  -8   6   8        0.06       29.36     38.84 o 
  -7   6   8       31.55       59.14     32.64 o 
  -6   6   8      231.78      227.56     38.36 o 
  -5   6   8       45.46       32.12     26.95 o 
  -4   6   8      154.27      131.15     28.08 o 
  -3   6   8      275.99      232.20     27.81 o 
  -2   6   8      180.78      174.57     20.37 o 
  -1   6   8      545.40      563.15     44.31 o 
   0   6   8        2.63       19.38     19.50 o 
   1   6   8        1.56       13.30     18.87 o 
   2   6   8        0.64       11.42     23.27 o 
   3   6   8        1.38       28.16     22.90 o 
   4   6   8      269.44      257.82     32.37 o 
   5   6   8      434.63      488.49     33.31 o 
   6   6   8      246.13      261.49     42.67 o 
   7   6   8       25.43       47.14     23.36 o 
  -7   7   8       47.46       34.15     48.94 o 
  -6   7   8        9.37       32.17     31.95 o 
  -5   7   8       38.36       25.20     30.84 o 
  -4   7   8       33.12       21.72     29.53 o 
  -3   7   8       22.99       41.78     31.09 o 
  -2   7   8      245.41      238.83     55.09 o 
  -1   7   8      148.09      149.93     30.83 o 
   0   7   8        0.85       41.79     25.18 o 
   1   7   8       86.61      103.83     31.00 o 
   2   7   8       88.44       97.81     26.39 o 
   3   7   8        9.02       12.18     24.82 o 
   4   7   8       14.98       12.51     29.63 o 
   5   7   8      240.61      300.36     39.45 o 
   6   7   8      480.44      528.05     39.63 o 
  -5   8   8       60.71       57.90     45.59 o 
  -4   8   8       46.57       17.82     43.05 o 
  -3   8   8      967.03     1043.37     59.73 o 
  -2   8   8      160.89      132.42     55.81 o 
  -1   8   8      123.96      120.69     58.23 o 
   0   8   8        5.81       35.34     25.12 o 
   1   8   8      200.84      177.93     26.88 o 
   2   8   8        0.52       30.12     36.85 o 
   3   8   8       32.38       28.06     32.45 o 
   4   8   8       29.18       50.08     35.15 o 
 -11   1   9       14.47       24.14     31.28 o 
 -10   1   9       34.85       69.73     30.50 o 
  -9   1   9       40.18       63.35     29.57 o 
  -8   1   9      557.04      590.87     25.11 o 
  -7   1   9      803.13      842.05     17.35 o 
  -6   1   9       78.13       82.76     10.84 o 
  -5   1   9      363.14      380.72     10.44 o 
  -4   1   9      110.17      115.88      8.83 o 
  -3   1   9     1918.08     2032.85     14.46 o 
  -2   1   9      290.35      305.69     13.11 o 
  -1   1   9     2432.52     2373.92     37.71 o 
   0   1   9      412.21      422.40     12.00 o 
   1   1   9      195.55      181.46      9.28 o 
   2   1   9     1994.84     2188.91     18.73 o 
   3   1   9       36.16       37.24      8.97 o 
   4   1   9       96.53       92.01     14.08 o 
   5   1   9        3.39       20.22     13.98 o 
   6   1   9      671.75      656.11     21.38 o 
   7   1   9       58.07       56.19     17.95 o 
   8   1   9        9.33       25.17     41.37 o 
   9   1   9       38.55       79.58     45.75 o 
  10   1   9       42.26       40.04     40.98 o 
 -11   2   9       15.06       36.69     27.75 o 
 -10   2   9      497.10      445.27     38.92 o 
  -9   2   9      338.34      281.26     22.92 o 
  -8   2   9      388.50      357.53     19.74 o 
  -7   2   9       69.80       78.17     15.58 o 
  -6   2   9      561.12      543.53     21.27 o 
  -5   2   9       58.84       65.38     11.08 o 
  -4   2   9      531.10      535.08     11.07 o 
  -3   2   9      180.04      194.17      9.94 o 
  -2   2   9     2266.13     2385.33     31.85 o 
  -1   2   9      837.05      927.25     13.39 o 
   0   2   9      828.92      836.38     15.48 o 
   1   2   9       26.64       34.30     11.45 o 
   2   2   9      433.38      501.97     13.30 o 
   3   2   9       52.76       40.25     10.41 o 
   4   2   9      650.72      675.59     24.24 o 
   5   2   9      276.70      256.33     20.73 o 
   6   2   9      584.45      529.24     22.35 o 
   7   2   9      757.65      729.33     24.14 o 
   8   2   9      138.24      119.07     31.81 o 
   9   2   9      763.60      803.89     38.25 o 
  10   2   9       64.48       81.61     61.35 o 
 -11   3   9       28.26       43.40     37.46 o 
 -10   3   9        0.05       26.19     25.14 o 
  -9   3   9       46.62       47.86     18.42 o 
  -8   3   9       10.84       -4.44     22.13 o 
  -7   3   9       67.32       53.20     20.62 o 
  -6   3   9      721.11      732.46     22.44 o 
  -5   3   9      494.12      491.86     22.56 o 
  -4   3   9      274.14      273.38     12.39 o 
  -3   3   9      196.59      206.36     11.20 o 
  -2   3   9      521.70      522.36     16.91 o 
  -1   3   9      340.70      360.35     17.28 o 
   0   3   9       66.85       66.51     11.67 o 
   1   3   9     1271.18     1261.51     26.83 o 
   2   3   9      584.08      598.08     15.35 o 
   3   3   9       75.33       61.55     13.36 o 
   4   3   9      312.83      286.90     24.59 o 
   5   3   9       32.61       47.24     16.33 o 
   6   3   9      170.40      143.20     19.59 o 
   7   3   9      178.43      167.85     23.03 o 
   8   3   9       15.17        1.00     19.71 o 
   9   3   9      221.24      167.68     32.09 o 
  10   3   9       27.51       33.63     45.68 o 
 -10   4   9       72.95       78.28     28.84 o 
  -9   4   9       24.80       33.06     24.57 o 
  -8   4   9       70.56       52.42     29.33 o 
  -7   4   9       56.84       89.17     22.62 o 
  -6   4   9      321.89      237.50     27.79 o 
  -5   4   9      663.69      638.03     24.89 o 
  -4   4   9        6.44       28.48     18.40 o 
  -3   4   9       29.16       38.12     18.14 o 
  -2   4   9       27.80       29.05     13.46 o 
  -1   4   9        0.50       17.47     12.60 o 
   0   4   9       53.03       47.84     12.03 o 
   1   4   9       23.10       15.21     18.22 o 
   2   4   9      264.21      270.73     17.18 o 
   3   4   9      159.42      165.07     16.50 o 
   4   4   9       23.56       34.19     15.43 o 
   5   4   9        1.26       30.38     16.06 o 
   6   4   9      592.21      546.66     22.61 o 
   7   4   9      184.07      144.79     24.68 o 
   8   4   9       44.16       57.92     23.74 o 
   9   4   9        8.76       31.29     28.01 o 
  -9   5   9        4.31       17.81     35.56 o 
  -8   5   9        9.20       22.49     32.11 o 
  -7   5   9       70.40       61.21     29.42 o 
  -6   5   9        0.53        8.91     27.10 o 
  -5   5   9       12.25       35.04     24.52 o 
  -4   5   9      211.13      227.06     24.69 o 
  -3   5   9      478.40      491.38     28.41 o 
  -2   5   9      837.97      788.00     21.51 o 
  -1   5   9       30.44       34.80     17.33 o 
   0   5   9        0.21       12.42     19.41 o 
   1   5   9       45.64       49.99     21.20 o 
   2   5   9      425.52      434.20     23.81 o 
   3   5   9       47.28       51.06     16.55 o 
   4   5   9      265.18      218.25     18.68 o 
   5   5   9      477.27      472.73     30.69 o 
   6   5   9      123.96      113.47     20.67 o 
   7   5   9       16.59       30.35     21.59 o 
   8   5   9        0.99       37.32     34.72 o 
  -8   6   9       22.52       36.27     32.86 o 
  -7   6   9       67.85       88.05     35.90 o 
  -6   6   9      124.94      122.06     28.83 o 
  -5   6   9        0.36       15.37     24.97 o 
  -4   6   9        0.37       13.30     31.99 o 
  -3   6   9      548.53      523.15     31.27 o 
  -2   6   9      351.84      312.98     22.67 o 
  -1   6   9      129.78      113.11     24.46 o 
   0   6   9       40.58       44.90     23.82 o 
   1   6   9      762.46      732.20     26.61 o 
   2   6   9       72.71       70.00     18.75 o 
   3   6   9        7.61       22.72     20.66 o 
   4   6   9      358.75      327.15     29.01 o 
   5   6   9       17.44       45.09     26.94 o 
   6   6   9      757.89      765.85     29.68 o 
   7   6   9        7.86       25.78     34.77 o 
  -6   7   9        3.17       33.09     37.23 o 
  -5   7   9       50.06       35.23     32.35 o 
  -4   7   9       72.36       69.05     29.96 o 
  -3   7   9      136.22      108.16     40.28 o 
  -2   7   9       48.81       78.38     46.68 o 
  -1   7   9       44.39       35.39     30.99 o 
   0   7   9       49.95       49.78     27.72 o 
   1   7   9      112.52      125.81     22.69 o 
   2   7   9      103.99      102.53     22.00 o 
   3   7   9      202.26      143.31     23.50 o 
   4   7   9       32.41       30.05     22.16 o 
   5   7   9       45.01       33.15     36.46 o 
  -5   8   9       12.91       16.61     60.38 o 
  -3   8   9        0.51       47.69     52.87 o 
  -2   8   9      299.01      310.23     64.96 o 
  -1   8   9        2.10       21.63     53.05 o 
   0   8   9       10.16       37.79     26.83 o 
   1   8   9       42.76       33.43     24.70 o 
   2   8   9       24.73       43.59     33.21 o 
   3   8   9        4.32        5.81     38.10 o 
 -11   0  10      388.47      427.69     55.76 o 
 -10   0  10       26.31       46.39     45.85 o 
  -9   0  10      840.71      833.34     29.78 o 
  -8   0  10     2538.50     2671.00     40.96 o 
  -7   0  10     1214.54     1153.29     27.75 o 
  -6   0  10      617.48      615.97     28.61 o 
  -5   0  10      914.42      893.14     32.67 o 
  -4   0  10       86.41       93.20     11.15 o 
  -3   0  10      660.01      666.05     13.33 o 
  -2   0  10     3640.44     3953.85     38.80 o 
  -1   0  10     4835.56     5021.61     64.06 o 
   0   0  10     2277.46     2287.54     40.86 o 
   1   0  10       13.48       16.92     11.47 o 
   2   0  10       31.58       42.55     16.59 o 
   3   0  10      506.76      557.32     20.76 o 
   4   0  10        0.60       11.17     15.70 o 
   5   0  10       30.97       32.04     18.80 o 
   6   0  10      490.31      461.92     37.00 o 
   7   0  10      862.15      848.87     40.74 o 
   8   0  10      224.17      228.91     38.12 o 
   9   0  10      649.32      690.80     44.80 o 
  10   0  10        0.73       20.55     49.65 o 
 -11   1  10       30.96       27.30     39.24 o 
 -10   1  10        0.82        8.32     26.81 o 
  -9   1  10       22.17       33.74     24.04 o 
  -8   1  10       37.76       10.96     22.85 o 
  -7   1  10      529.86      543.91     15.90 o 
  -6   1  10       64.56       76.33     11.71 o 
  -5   1  10      210.74      197.88      9.59 o 
  -4   1  10      630.32      615.70     11.16 o 
  -3   1  10      496.77      504.56     10.59 o 
  -2   1  10      797.47      823.73     18.95 o 
  -1   1  10      197.35      202.57     11.07 o 
   0   1  10      134.85      127.97     10.26 o 
   1   1  10       29.66       36.31      6.58 o 
   2   1  10     1009.77     1056.95     13.16 o 
   3   1  10     1808.84     1865.54     17.93 o 
   4   1  10      329.54      325.55     14.08 o 
   5   1  10      365.36      370.65     16.56 o 
   6   1  10      351.55      315.64     20.33 o 
   7   1  10       31.23       49.82     23.39 o 
   8   1  10      189.07      199.37     44.79 o 
   9   1  10      340.50      350.82     55.39 o 
  10   1  10       49.54       10.37     43.86 o 
 -11   2  10      164.62      232.84     34.29 o 
 -10   2  10      312.86      377.54     46.39 o 
  -9   2  10      847.31      796.58     26.16 o 
  -8   2  10        6.88       27.15     17.53 o 
  -7   2  10        5.42       22.68     15.59 o 
  -6   2  10       10.83       18.43     13.58 o 
  -5   2  10      237.43      234.98     16.90 o 
  -4   2  10        0.22       14.26      8.29 o 
  -3   2  10       76.68       78.49      9.05 o 
  -2   2  10     1101.42     1184.33     12.68 o 
  -1   2  10     1621.92     1701.63     36.72 o 
   0   2  10     1268.35     1247.66     26.97 o 
   1   2  10        1.68       23.74     11.78 o 
   2   2  10      335.92      303.30     12.96 o 
   3   2  10       18.45       24.09     11.72 o 
   4   2  10       11.76        7.76     12.56 o 
   5   2  10       10.34       14.56     20.83 o 
   6   2  10     1145.34     1115.39     32.13 o 
   7   2  10       32.81       38.54     21.96 o 
   8   2  10       14.54        6.98     27.46 o 
   9   2  10        2.26       13.81     39.80 o 
  10   2  10       32.83       53.87     50.82 o 
 -11   3  10       10.63       40.39     37.67 o 
 -10   3  10       13.48       30.38     32.31 o 
  -9   3  10        0.35       14.79     23.67 o 
  -8   3  10      290.99      271.25     24.69 o 
  -7   3  10       12.41       11.22     21.49 o 
  -6   3  10       18.88       16.83     15.49 o 
  -5   3  10      487.49      522.99     20.14 o 
  -4   3  10       62.26       61.25     12.40 o 
  -3   3  10        5.60       11.89     10.48 o 
  -2   3  10       44.21       39.27     14.86 o 
  -1   3  10      448.07      417.85     14.52 o 
   0   3  10      139.63      147.78     12.23 o 
   1   3  10      365.36      350.94     14.41 o 
   2   3  10      408.77      423.09     13.30 o 
   3   3  10     1238.59     1259.92     24.63 o 
   4   3  10      147.72      150.37     20.44 o 
   5   3  10        4.58       19.13     18.92 o 
   6   3  10      387.44      383.81     20.59 o 
   7   3  10      713.61      640.30     29.16 o 
   8   3  10       56.28       49.46     29.45 o 
   9   3  10       54.43       37.42     32.95 o 
 -10   4  10      292.98      299.34     40.86 o 
  -9   4  10       11.53       29.32     33.41 o 
  -8   4  10       99.09       68.03     31.88 o 
  -7   4  10      357.61      336.07     32.94 o 
  -6   4  10       75.20       86.02     23.88 o 
  -5   4  10       84.78       97.45     22.48 o 
  -4   4  10       12.68        8.00     20.39 o 
  -3   4  10      686.91      676.66     19.90 o 
  -2   4  10      114.66       93.06     14.86 o 
  -1   4  10      118.67      134.28     16.03 o 
   0   4  10        0.08       16.14     11.92 o 
   1   4  10        3.23       30.30     22.17 o 
   2   4  10      152.32      138.68     19.06 o 
   3   4  10      198.82      196.32     17.05 o 
   4   4  10       93.52       87.17     24.39 o 
   5   4  10        4.75       19.04     15.37 o 
   6   4  10      199.13      188.78     22.32 o 
   7   4  10       32.06       49.46     22.48 o 
   8   4  10        9.10       18.49     21.43 o 
   9   4  10       28.27       26.28     32.38 o 
  -9   5  10       81.81       80.54     44.00 o 
  -8   5  10        3.17       16.02     34.72 o 
  -7   5  10       31.27       39.88     27.56 o 
  -6   5  10       78.74       95.04     26.53 o 
  -5   5  10        6.52       24.88     25.20 o 
  -4   5  10       42.69       40.44     23.63 o 
  -3   5  10      222.97      173.35     20.14 o 
  -2   5  10      971.52     1009.77     24.38 o 
  -1   5  10     1934.74     1851.83     32.73 o 
   0   5  10       30.74       25.22     21.00 o 
   1   5  10      630.36      610.71     25.52 o 
   2   5  10      615.60      594.50     21.58 o 
   3   5  10       24.62       51.67     20.62 o 
   4   5  10        0.36       19.15     16.71 o 
   5   5  10       83.80       90.44     20.70 o 
   6   5  10      314.65      290.72     23.66 o 
   7   5  10       43.12       71.98     25.82 o 
   8   5  10       30.60       60.13     26.60 o 
  -8   6  10        6.32       33.87     34.07 o 
  -7   6  10       86.92      107.32     35.39 o 
  -6   6  10       47.58       79.57     44.26 o 
  -5   6  10       19.60       20.24     33.21 o 
  -4   6  10      440.81      451.68     34.09 o 
  -3   6  10       48.92       61.16     31.09 o 
  -2   6  10        5.30        6.05     19.05 o 
  -1   6  10        0.21       13.75     26.93 o 
   0   6  10      404.33      393.11     32.81 o 
   1   6  10      244.40      238.68     22.48 o 
   2   6  10       15.92       38.92     20.71 o 
   3   6  10      214.38      216.48     23.98 o 
   4   6  10        6.57       27.92     24.54 o 
   5   6  10      306.82      286.96     27.68 o 
   6   6  10        5.60       32.45     24.96 o 
   7   6  10      161.18      144.69     36.46 o 
  -6   7  10       11.59       24.20     41.46 o 
  -5   7  10       89.27      112.26     40.20 o 
  -4   7  10        3.22       26.89     35.74 o 
  -3   7  10      552.30      571.05     60.64 o 
  -2   7  10       21.90       26.55     46.06 o 
  -1   7  10       97.48       61.19     26.89 o 
   0   7  10       12.85       35.60     27.44 o 
   1   7  10       43.89       50.19     20.55 o 
   2   7  10       51.70       67.70     21.34 o 
   3   7  10      214.27      196.88     22.42 o 
   4   7  10       34.02       48.58     22.31 o 
   5   7  10       41.28       41.67     26.20 o 
  -5   8  10       19.95       50.32     55.73 o 
  -3   8  10      185.44      157.60     54.03 o 
  -2   8  10      287.31      198.78     51.42 o 
  -1   8  10       64.60       33.41     51.47 o 
   0   8  10        0.25       10.87     27.03 o 
   1   8  10       15.41       33.36     25.71 o 
   2   8  10      550.65      581.98     35.61 o 
   3   8  10       23.73       28.73     37.71 o 
 -11   1  11        5.43       10.08     35.09 o 
 -10   1  11       27.67       50.20     25.11 o 
  -9   1  11       37.83       39.18     28.56 o 
  -8   1  11       15.15       26.02     22.19 o 
  -7   1  11      686.09      685.93     17.57 o 
  -6   1  11        1.39       13.03     10.02 o 
  -5   1  11       96.09      100.00      9.55 o 
  -4   1  11      232.31      228.62     10.94 o 
  -3   1  11      460.02      465.56     10.36 o 
  -2   1  11      819.95      873.18     13.54 o 
  -1   1  11      457.75      464.04     13.93 o 
   0   1  11       17.72       24.04      9.57 o 
   1   1  11        0.20       13.33      5.62 o 
   2   1  11       16.84       32.39      9.10 o 
   3   1  11      304.36      280.52     11.17 o 
   4   1  11       50.82       51.90     14.85 o 
   5   1  11        8.89       19.77     20.22 o 
   6   1  11      442.11      425.24     28.63 o 
   7   1  11      296.57      271.06     59.15 o 
   8   1  11       92.61      115.95     35.50 o 
   9   1  11        5.79       25.98     46.97 o 
  10   1  11        2.79       58.27     52.08 o 
 -11   2  11       23.47       61.62     34.51 o 
 -10   2  11        2.27       28.16     25.24 o 
  -9   2  11       93.90      110.37     34.22 o 
  -8   2  11     1413.94     1522.85     25.47 o 
  -7   2  11      176.83      172.39     22.04 o 
  -6   2  11        5.42       22.70     13.15 o 
  -5   2  11     1448.89     1461.76     28.74 o 
  -4   2  11      145.58      135.75     10.99 o 
  -3   2  11      392.74      395.47     15.10 o 
  -2   2  11      216.91      214.80     12.84 o 
  -1   2  11      300.87      274.81     14.42 o 
   0   2  11      498.29      473.73     14.39 o 
   1   2  11     1765.80     1977.43     22.03 o 
   2   2  11        9.13       17.15     11.38 o 
   3   2  11      331.46      313.30     17.26 o 
   4   2  11       35.08       31.83     13.27 o 
   5   2  11      239.01      247.98     27.27 o 
   6   2  11      254.94      277.11     36.56 o 
   7   2  11        7.53       13.84     25.41 o 
   8   2  11       31.13       38.90     27.22 o 
   9   2  11       14.34       44.97     52.99 o 
  10   2  11        7.30       29.52     55.28 o 
 -11   3  11        1.25       21.70     37.34 o 
 -10   3  11       44.85       32.81     32.24 o 
  -9   3  11       51.05       52.54     23.42 o 
  -8   3  11      231.11      238.27     24.04 o 
  -7   3  11      298.41      277.98     22.37 o 
  -6   3  11        4.51       24.70     16.29 o 
  -5   3  11      206.52      186.13     16.05 o 
  -4   3  11        0.88        4.77     13.52 o 
  -3   3  11      328.31      339.49     20.87 o 
  -2   3  11       68.78       62.85     13.20 o 
  -1   3  11       14.76       25.98     13.00 o 
   0   3  11       56.56       52.53     13.32 o 
   1   3  11       36.82       39.24     13.00 o 
   2   3  11      156.19      140.17     15.70 o 
   3   3  11      383.42      392.20     17.37 o 
   4   3  11      527.37      512.35     44.96 o 
   5   3  11      529.61      591.51     31.19 o 
   6   3  11      244.13      242.51     20.71 o 
   7   3  11        0.84       14.17     17.46 o 
   8   3  11       17.38       18.91     29.04 o 
   9   3  11       94.94       75.83     34.79 o 
 -10   4  11        8.41       42.49     40.88 o 
  -9   4  11       18.31       45.99     30.42 o 
  -8   4  11      102.97       85.46     30.92 o 
  -7   4  11        1.09       34.40     30.97 o 
  -6   4  11      265.47      242.70     24.45 o 
  -5   4  11      447.08      427.86     28.56 o 
  -4   4  11       59.22       55.27     21.32 o 
  -3   4  11      761.56      723.61     20.01 o 
  -2   4  11      513.49      460.57     18.21 o 
  -1   4  11      269.42      254.15     16.76 o 
   0   4  11      199.85      204.23     15.10 o 
   1   4  11     1362.34     1390.56     26.24 o 
   2   4  11      151.60      157.28     15.00 o 
   3   4  11      952.55      912.78     19.45 o 
   4   4  11       50.14       51.94     23.04 o 
   5   4  11     1360.80     1324.10     25.44 o 
   6   4  11      191.37      205.36     23.78 o 
   7   4  11      243.94      226.27     25.57 o 
   8   4  11       22.46       20.66     23.70 o 
   9   4  11      112.24       98.32     44.35 o 
  -9   5  11      248.94      251.10     42.72 o 
  -8   5  11       60.51       32.46     38.10 o 
  -7   5  11       30.96       52.73     33.57 o 
  -6   5  11      208.21      216.26     34.43 o 
  -5   5  11      142.05      135.52     29.33 o 
  -4   5  11      127.51      154.12     31.21 o 
  -3   5  11      572.61      663.27     41.23 o 
  -2   5  11        2.59       31.41     22.66 o 
  -1   5  11      206.31      208.33     20.28 o 
   0   5  11      198.94      196.99     22.83 o 
   1   5  11        4.27       23.49     23.16 o 
   2   5  11      283.67      291.60     19.30 o 
   3   5  11        1.08        6.90     22.04 o 
   4   5  11      303.99      306.09     21.82 o 
   5   5  11        0.38       21.85     21.11 o 
   6   5  11       51.40       53.71     26.81 o 
   7   5  11       29.50       76.78     27.65 o 
   8   5  11        0.23       24.45     32.96 o 
  -7   6  11      144.35      157.73     37.72 o 
  -6   6  11       22.80       34.21     31.61 o 
  -5   6  11       15.72       32.52     28.83 o 
  -4   6  11      267.77      262.39     37.73 o 
  -3   6  11       69.24      106.57     32.75 o 
  -2   6  11       12.70       34.97     18.23 o 
  -1   6  11       64.02       75.07     27.44 o 
   0   6  11      223.41      262.32     32.52 o 
   1   6  11       65.62       57.05     24.53 o 
   2   6  11      147.80      135.18     21.15 o 
   3   6  11       15.45       40.79     21.17 o 
   4   6  11      165.77      133.67     22.12 o 
   5   6  11      313.21      308.40     27.19 o 
   6   6  11       43.68       47.52     27.09 o 
  -6   7  11        1.09       25.31     48.67 o 
  -5   7  11        2.41       29.62     33.18 o 
  -4   7  11     1143.50     1168.32     41.87 o 
  -3   7  11       16.37       18.33     39.31 o 
  -2   7  11       10.58       24.02     54.33 o 
  -1   7  11       94.27       72.14     25.43 o 
   0   7  11       12.97       25.87     28.35 o 
   1   7  11       92.99       86.68     24.93 o 
   2   7  11      138.96      145.03     25.68 o 
   3   7  11        0.03        5.15     32.32 o 
   4   7  11      219.23      212.07     31.22 o 
   5   7  11       28.01        3.14     34.42 o 
  -2   8  11      144.22      179.93     50.15 o 
  -1   8  11        1.42       63.57     56.33 o 
   0   8  11       22.77       36.05     25.46 o 
   1   8  11       17.69       45.29     28.45 o 
   2   8  11        1.23       27.86     38.22 o 
   3   8  11       42.15       45.94     47.54 o 
 -11   0  12      244.06      225.70     66.20 o 
 -10   0  12      532.33      597.59     53.73 o 
  -9   0  12      262.76      230.74     31.99 o 
  -8   0  12        6.88       27.84     25.73 o 
  -7   0  12      226.80      241.27     24.01 o 
  -6   0  12      163.11      159.33     22.04 o 
  -5   0  12      473.86      458.91     14.70 o 
  -4   0  12      684.78      655.60     15.53 o 
  -3   0  12     2805.53     2970.44     52.67 o 
  -2   0  12       88.48       73.19     10.44 o 
  -1   0  12      576.51      603.68     27.45 o 
   0   0  12        0.48       10.85     10.15 o 
   1   0  12     1437.02     1547.11     59.47 o 
   2   0  12       32.69       45.35     11.48 o 
   3   0  12       37.73       79.72     16.85 o 
   4   0  12       11.23       23.28     20.36 o 
   5   0  12      777.24      779.35     71.42 o 
   6   0  12       45.22       25.79     28.97 o 
   7   0  12        6.67       35.99     35.20 o 
 -11   1  12        0.74       16.59     37.01 o 
 -10   1  12       23.21       22.74     27.16 o 
  -9   1  12      194.33      166.49     23.50 o 
  -8   1  12       94.46       99.17     18.54 o 
  -7   1  12      214.40      187.26     13.78 o 
  -6   1  12      952.64      922.93     20.13 o 
  -5   1  12       73.23       74.57     10.61 o 
  -4   1  12      569.34      597.77     11.97 o 
  -3   1  12       65.37       84.35     11.11 o 
  -2   1  12      666.76      661.49     16.72 o 
  -1   1  12      256.22      256.86     13.32 o 
   0   1  12     1232.94     1298.17     16.14 o 
   1   1  12     1266.38     1438.92     18.86 o 
   2   1  12       71.69       82.05     12.10 o 
   3   1  12      375.57      368.86     16.01 o 
   4   1  12      169.55      178.91     20.00 o 
   5   1  12        0.86       15.52     15.45 o 
   6   1  12      514.44      466.11     48.49 o 
   7   1  12      301.92      213.01     29.88 o 
   8   1  12      177.28      153.15     37.43 o 
   9   1  12       48.57       87.21     54.29 o 
  10   1  12        0.06       25.77     54.59 o 
 -11   2  12       91.28       78.17     32.53 o 
 -10   2  12       41.14       78.97     30.29 o 
  -9   2  12      216.19      209.18     33.21 o 
  -8   2  12      473.48      492.88     39.69 o 
  -7   2  12        7.67       25.49     19.68 o 
  -6   2  12        5.78       18.55     12.79 o 
  -5   2  12      248.52      230.39     12.21 o 
  -4   2  12        0.23       17.44     10.60 o 
  -3   2  12      343.90      349.45     13.36 o 
  -2   2  12      102.53      108.15     13.56 o 
  -1   2  12      656.05      657.72     18.96 o 
   0   2  12        6.65       24.93     11.55 o 
   1   2  12      592.57      589.26     17.46 o 
   2   2  12      421.08      463.95     18.76 o 
   3   2  12       10.44       16.22     12.35 o 
   4   2  12      150.21      136.93     19.53 o 
   5   2  12     1029.94      923.43     30.90 o 
   6   2  12      198.01      189.98     30.11 o 
   7   2  12        5.47       18.03     23.79 o 
   8   2  12       85.61       62.60     28.01 o 
   9   2  12      117.90      133.98     61.47 o 
 -11   3  12      150.59      167.53     62.56 o 
 -10   3  12       23.17       23.31     31.59 o 
  -9   3  12       41.64       52.24     24.77 o 
  -8   3  12      477.94      435.14     36.37 o 
  -7   3  12      396.08      386.91     24.67 o 
  -6   3  12        3.96       26.58     25.86 o 
  -5   3  12       12.73       28.34     16.30 o 
  -4   3  12      283.78      314.50     15.68 o 
  -3   3  12     2894.42     2861.49     61.78 o 
  -2   3  12        1.43       21.80     13.55 o 
  -1   3  12       92.31      118.80     12.74 o 
   0   3  12       47.21       48.69     15.58 o 
   1   3  12      258.71      279.44     15.87 o 
   2   3  12       77.46      102.02     17.28 o 
   3   3  12      629.36      610.85     19.81 o 
   4   3  12      918.04      973.19     30.38 o 
   5   3  12      905.94      920.71     32.35 o 
   6   3  12      184.24      180.83     30.04 o 
   7   3  12        6.60       16.04     19.57 o 
   8   3  12       40.73       32.00     25.42 o 
   9   3  12        3.89        7.40     24.25 o 
  -9   4  12      493.33      570.26     47.76 o 
  -8   4  12       70.94       68.15     28.06 o 
  -7   4  12      252.13      254.42     34.61 o 
  -6   4  12        3.04       20.81     24.24 o 
  -5   4  12      152.34      133.02     26.88 o 
  -4   4  12      940.93      950.00     29.95 o 
  -3   4  12        0.06       27.33     13.28 o 
  -2   4  12        0.77       11.65     15.38 o 
  -1   4  12      119.55       96.38     17.76 o 
   0   4  12      734.85      758.03     18.97 o 
   1   4  12     1725.94     1845.29     38.37 o 
   2   4  12       27.67       29.82     14.55 o 
   3   4  12        3.64       11.06     15.77 o 
   4   4  12      325.87      239.44     22.93 o 
   5   4  12     1435.60     1463.66     34.74 o 
   6   4  12      852.07      866.23     38.41 o 
   7   4  12       19.47       30.67     21.37 o 
   8   4  12       92.73       87.06     23.80 o 
  -8   5  12       30.17       43.77     34.41 o 
  -7   5  12      116.38       88.37     35.12 o 
  -6   5  12       13.13       22.47     26.38 o 
  -5   5  12       27.30       26.00     24.58 o 
  -4   5  12       80.44       73.67     26.55 o 
  -3   5  12       35.19       48.99     21.99 o 
  -2   5  12        0.11        9.44     21.85 o 
  -1   5  12       38.18       33.08     16.72 o 
   0   5  12        2.66       41.83     25.97 o 
   1   5  12      788.74      787.07     29.85 o 
   2   5  12        0.05       19.94     16.11 o 
   3   5  12      100.16      108.32     22.28 o 
   4   5  12       49.57       45.78     25.68 o 
   5   5  12      213.44      187.76     21.94 o 
   6   5  12       47.82       52.22     22.41 o 
   7   5  12       61.15       67.36     24.26 o 
   8   5  12        5.37       33.73     54.78 o 
  -7   6  12        4.08       35.77     34.24 o 
  -6   6  12        9.68       30.11     32.70 o 
  -5   6  12       53.99      101.93     33.98 o 
  -4   6  12      285.83      250.74     36.09 o 
  -3   6  12       81.05       91.92     30.61 o 
  -2   6  12        6.38       12.25     24.15 o 
  -1   6  12      139.88      140.37     30.83 o 
   0   6  12        7.49       16.35     25.25 o 
   1   6  12      137.64      138.95     26.07 o 
   2   6  12      239.88      219.82     28.55 o 
   3   6  12       22.29       37.11     19.14 o 
   4   6  12        0.01        8.24     26.53 o 
   5   6  12      270.84      337.86     29.73 o 
   6   6  12       12.65       37.08     25.21 o 
  -6   7  12      219.67      172.41     57.86 o 
  -5   7  12      106.03      131.56     43.43 o 
  -4   7  12       16.81       19.94     35.78 o 
  -3   7  12        3.50        5.29     38.83 o 
  -2   7  12        4.33       39.28     48.90 o 
  -1   7  12      216.27      184.40     33.40 o 
   0   7  12       17.88       53.45     29.45 o 
   1   7  12      128.79      107.16     31.41 o 
   2   7  12      136.52      144.31     24.87 o 
   3   7  12        6.80       16.25     28.99 o 
   4   7  12       26.80       22.19     35.35 o 
   0   8  12       31.92       19.97     32.51 o 
   1   8  12        1.42       12.92     37.24 o 
   2   8  12      139.23      100.36     45.98 o 
 -11   1  13       57.19       57.35     46.74 o 
 -10   1  13       72.56       65.95     28.90 o 
  -9   1  13      105.18      119.54     28.82 o 
  -8   1  13      168.30      177.71     22.96 o 
  -7   1  13        0.24       13.95     12.47 o 
  -6   1  13        0.16       23.11     13.05 o 
  -5   1  13      173.72      153.99     11.44 o 
  -4   1  13      251.40      261.77     12.49 o 
  -3   1  13      777.74      755.45     14.15 o 
  -2   1  13      135.47      135.26     14.29 o 
  -1   1  13      168.06      176.10     12.16 o 
   0   1  13      464.47      451.95     15.72 o 
   1   1  13     1222.65     1206.54     57.18 o 
   2   1  13       13.52       15.57     10.44 o 
   3   1  13       12.23       24.85     11.56 o 
   4   1  13      599.76      594.52     19.80 o 
   5   1  13      290.24      272.42     21.98 o 
   6   1  13       27.81       33.84     22.31 o 
   7   1  13      190.01      176.42     49.67 o 
   8   1  13      368.48      375.03     40.89 o 
   9   1  13        6.31       -6.68     49.65 o 
 -11   2  13      215.77      221.69     38.35 o 
 -10   2  13       48.02       50.71     31.26 o 
  -9   2  13       24.72       45.11     33.32 o 
  -8   2  13      509.36      574.34     33.03 o 
  -7   2  13      302.09      258.29     16.25 o 
  -6   2  13      200.64      193.17     16.37 o 
  -5   2  13      155.56      153.85     12.38 o 
  -4   2  13      924.73      894.67     19.50 o 
  -3   2  13      180.07      160.91     17.35 o 
  -2   2  13        7.36       15.44     11.62 o 
  -1   2  13     1326.36     1483.09     19.20 o 
   0   2  13     1148.54     1108.57     19.04 o 
   1   2  13      105.81       89.67     16.67 o 
   2   2  13       65.93       72.64     14.69 o 
   3   2  13      945.09      977.16     18.98 o 
   4   2  13       39.04       43.14     14.33 o 
   5   2  13      749.56      721.94     24.72 o 
   6   2  13       37.44       34.23     25.47 o 
   7   2  13      288.82      229.12     25.21 o 
   8   2  13      305.26      278.33     35.99 o 
   9   2  13        3.13       53.26     44.66 o 
 -10   3  13       20.62       26.19     33.40 o 
  -9   3  13       78.06      113.71     29.61 o 
  -8   3  13        1.91       37.47     28.30 o 
  -7   3  13      188.78      183.58     31.39 o 
  -6   3  13      148.12      141.92     21.29 o 
  -5   3  13      402.47      344.50     21.34 o 
  -4   3  13       16.20       35.97     16.32 o 
  -3   3  13      160.70      144.26     15.60 o 
  -2   3  13      570.90      554.63     20.10 o 
  -1   3  13        7.15       19.05     14.15 o 
   0   3  13      101.09      116.13     18.51 o 
   1   3  13      118.89      118.68     20.87 o 
   2   3  13      387.22      395.57     18.05 o 
   3   3  13        2.02       15.27     14.69 o 
   4   3  13       71.61       61.15     19.30 o 
   5   3  13       84.70       66.48     24.84 o 
   6   3  13       50.67       62.97     21.57 o 
   7   3  13      139.50      125.15     28.09 o 
   8   3  13       48.31       91.13     37.33 o 
   9   3  13       14.59       49.96     26.53 o 
  -9   4  13        6.44       20.83     34.58 o 
  -8   4  13       73.39       46.23     31.46 o 
  -7   4  13      196.08      214.49     36.16 o 
  -6   4  13      345.09      339.54     43.85 o 
  -5   4  13      172.22      166.28     30.01 o 
  -4   4  13      381.83      381.22     27.51 o 
  -3   4  13       15.64       35.24     24.26 o 
  -2   4  13       20.14       35.14     15.92 o 
  -1   4  13      162.25      186.16     17.03 o 
   0   4  13      297.20      298.90     17.27 o 
   1   4  13      149.12      166.05     21.56 o 
   2   4  13        1.89       12.91     14.68 o 
   3   4  13      172.78      207.58     25.16 o 
   4   4  13       13.88       25.15     23.23 o 
   5   4  13       22.97       49.26     22.52 o 
   6   4  13      498.79      522.87     42.72 o 
   7   4  13       15.40       25.06     23.05 o 
   8   4  13        0.56       45.15     22.93 o 
  -8   5  13      237.96      297.29     39.95 o 
  -7   5  13       16.79       61.85     36.34 o 
  -6   5  13       24.73        3.36     26.36 o 
  -5   5  13      118.16      129.41     31.46 o 
  -4   5  13       11.29       23.26     25.30 o 
  -3   5  13        5.62       18.59     25.11 o 
  -2   5  13       57.65       54.88     18.66 o 
  -1   5  13      155.89      138.54     16.54 o 
   0   5  13       43.75       41.67     25.64 o 
   1   5  13      236.82      213.93     29.16 o 
   2   5  13      154.35      151.37     21.24 o 
   3   5  13       86.01       86.18     25.17 o 
   4   5  13      104.48       79.23     34.60 o 
   5   5  13      214.29      225.91     22.49 o 
   6   5  13       28.36       23.38     22.08 o 
   7   5  13        8.09       23.44     25.75 o 
  -7   6  13        0.08       11.20     34.10 o 
  -6   6  13       52.29       51.04     32.18 o 
  -5   6  13       68.02       50.94     33.29 o 
  -4   6  13       12.06       31.46     32.41 o 
  -3   6  13        3.79       21.04     26.56 o 
  -2   6  13        7.41       44.36     27.04 o 
  -1   6  13      223.84      226.95     30.75 o 
   0   6  13       82.77      118.71     31.88 o 
   1   6  13      288.76      293.21     29.77 o 
   2   6  13       12.18       15.24     24.23 o 
   3   6  13       39.25       51.06     23.53 o 
   4   6  13      147.94      107.84     24.17 o 
   5   6  13      108.22      108.22     25.11 o 
  -5   7  13        3.65       58.87     38.42 o 
  -4   7  13       95.00      103.88     38.00 o 
  -3   7  13        5.48        0.39     50.99 o 
  -2   7  13      185.89      219.21     58.85 o 
  -1   7  13       18.74       14.96     32.26 o 
   0   7  13       26.28       37.29     31.13 o 
   1   7  13       35.58       38.84     25.83 o 
   2   7  13        3.30       16.64     22.40 o 
   3   7  13        2.06       19.83     26.15 o 
   4   7  13       20.34       45.52     51.43 o 
   0   8  13        1.27       53.43     50.34 o 
 -10   0  14       14.27       12.33     44.25 o 
  -9   0  14      286.60      275.60     39.50 o 
  -8   0  14      277.97      244.81     31.33 o 
  -7   0  14      201.77      216.72     24.90 o 
  -6   0  14      277.62      259.72     26.61 o 
  -5   0  14     1480.71     1480.64     28.67 o 
  -4   0  14      509.13      499.09     25.96 o 
  -3   0  14     1110.65     1178.34     27.31 o 
  -2   0  14     1455.32     1536.09     31.31 o 
  -1   0  14      765.48      804.79     36.22 o 
   0   0  14       17.60       55.84     26.03 o 
   1   0  14       59.71       37.09     25.49 o 
   2   0  14       50.60       64.19     20.51 o 
   3   0  14      482.78      436.11     21.86 o 
   4   0  14       34.25       75.22     23.22 o 
   5   0  14      493.49      442.01     38.82 o 
 -11   1  14      315.26      330.49     57.85 o 
 -10   1  14      201.84      215.20     31.11 o 
  -9   1  14        0.09      -14.91     26.06 o 
  -8   1  14      231.40      243.49     22.47 o 
  -7   1  14      213.50      196.41     17.49 o 
  -6   1  14      539.58      528.48     15.33 o 
  -5   1  14      458.32      482.02     13.70 o 
  -4   1  14      411.93      381.27     13.98 o 
  -3   1  14      552.07      531.29     15.81 o 
  -2   1  14      630.01      643.19     15.31 o 
  -1   1  14       48.15       40.46     11.65 o 
   0   1  14      151.44      170.70     14.94 o 
   1   1  14      146.34      166.38     16.05 o 
   2   1  14      245.31      248.39     15.22 o 
   3   1  14      509.37      508.12     18.03 o 
   4   1  14      442.64      469.75     18.59 o 
   5   1  14      630.83      633.97     23.91 o 
   6   1  14      673.29      616.89     48.43 o 
   7   1  14       24.02       32.60     35.46 o 
   8   1  14       15.65       26.54     46.18 o 
 -11   2  14      113.02      111.37     38.07 o 
 -10   2  14        0.83       13.61     30.10 o 
  -9   2  14       91.81      108.94     33.55 o 
  -8   2  14       48.16       53.46     23.02 o 
  -7   2  14      506.67      519.00     22.31 o 
  -6   2  14       77.34       72.59     13.95 o 
  -5   2  14       75.73       74.48     12.89 o 
  -4   2  14     1224.08     1227.11     33.10 o 
  -3   2  14      482.38      463.33     17.35 o 
  -2   2  14       23.11       39.46     16.76 o 
  -1   2  14      360.46      362.21     15.48 o 
   0   2  14      862.48      860.26     18.74 o 
   1   2  14        0.20       21.86     18.73 o 
   2   2  14      499.91      481.92     16.99 o 
   3   2  14        6.62       12.66     14.23 o 
   4   2  14        9.84       29.07     17.91 o 
   5   2  14       82.55       71.36     23.85 o 
   6   2  14       12.63       45.04     26.92 o 
   7   2  14       61.59       83.78     27.12 o 
   8   2  14       54.30       92.17     33.53 o 
   9   2  14        0.48       30.54     44.90 o 
 -10   3  14        8.91       13.27     33.12 o 
  -9   3  14      231.91      211.82     34.77 o 
  -8   3  14      229.08      244.17     36.12 o 
  -7   3  14       77.01       80.96     28.93 o 
  -6   3  14      864.66      850.35     44.72 o 
  -5   3  14       50.64       61.88     19.02 o 
  -4   3  14      428.00      453.23     20.37 o 
  -3   3  14      261.40      281.52     17.12 o 
  -2   3  14      543.51      549.63     18.54 o 
  -1   3  14        9.17       26.54     17.79 o 
   0   3  14       98.76      106.79     18.25 o 
   1   3  14      796.61      831.57     20.76 o 
   2   3  14       28.40       20.54     14.84 o 
   3   3  14      345.68      336.25     18.20 o 
   4   3  14      641.86      658.04     34.73 o 
   5   3  14       12.23       20.57     26.63 o 
   6   3  14      124.43      110.01     23.10 o 
   7   3  14       70.35       65.15     24.53 o 
   8   3  14        0.56       21.31     32.78 o 
   9   3  14        6.15       28.00     50.04 o 
  -9   4  14      115.71      129.03     35.78 o 
  -8   4  14       56.79       46.76     32.65 o 
  -7   4  14       76.16       81.80     37.22 o 
  -6   4  14        7.19       32.59     25.04 o 
  -5   4  14        1.12       28.49     20.92 o 
  -4   4  14        0.51       30.28     23.39 o 
  -3   4  14       14.21       31.35     16.43 o 
  -2   4  14       90.73       47.31     16.97 o 
  -1   4  14      218.84      202.49     19.67 o 
   0   4  14      537.01      570.46     19.72 o 
   1   4  14      220.23      204.38     20.05 o 
   2   4  14       24.78       38.43     20.73 o 
   3   4  14      175.22      186.27     23.50 o 
   4   4  14      170.60      119.14     27.08 o 
   5   4  14        0.77       -2.35     28.04 o 
   6   4  14        3.66       36.96     26.79 o 
   7   4  14        7.98       36.70     23.29 o 
   8   4  14      524.70      474.61     35.20 o 
  -8   5  14       32.45       53.12     31.70 o 
  -7   5  14       80.97       65.93     33.17 o 
  -6   5  14       65.38       42.26     29.64 o 
  -5   5  14       94.67       81.85     28.27 o 
  -4   5  14       20.43       14.41     25.43 o 
  -3   5  14      170.63      135.77     27.54 o 
  -2   5  14       22.39       63.12     19.40 o 
  -1   5  14        3.10       16.58     16.18 o 
   0   5  14        0.83       20.86     18.29 o 
   1   5  14        7.72       17.40     23.49 o 
   2   5  14       20.23       41.95     19.10 o 
   3   5  14      107.90      105.35     27.65 o 
   4   5  14        1.00       24.99     29.60 o 
   5   5  14       54.18       58.18     22.76 o 
   6   5  14       49.67       58.56     24.20 o 
   7   5  14        4.99       53.95     37.70 o 
  -7   6  14       46.36       70.29     59.28 o 
  -6   6  14       28.79       34.94     32.96 o 
  -5   6  14       35.04       62.51     31.25 o 
  -4   6  14      105.22       94.32     33.53 o 
  -3   6  14      346.87      358.82     27.98 o 
  -2   6  14       31.51       -1.04     27.34 o 
  -1   6  14       93.10       75.38     31.33 o 
   0   6  14      135.99      110.07     28.17 o 
   1   6  14      207.30      222.08     30.99 o 
   2   6  14        0.10       37.90     23.32 o 
   3   6  14       30.68       48.13     29.79 o 
   4   6  14      248.85      266.96     31.30 o 
   5   6  14       53.32       65.00     25.05 o 
  -5   7  14        1.45       24.62     42.60 o 
  -4   7  14        1.66       49.52     54.63 o 
  -3   7  14        0.06       31.28     43.11 o 
  -2   7  14      106.57       95.43     44.50 o 
  -1   7  14       11.91       10.82     29.58 o 
   0   7  14       19.60       22.95     31.23 o 
   1   7  14       36.95       49.34     27.16 o 
   2   7  14        0.06       24.13     24.73 o 
   3   7  14        3.89       27.40     25.40 o 
   0   8  14      117.35       97.27     43.26 o 
 -10   1  15      151.69      160.55     30.16 o 
  -9   1  15        2.83       29.54     28.37 o 
  -8   1  15      333.49      300.94     26.81 o 
  -7   1  15      372.11      368.26     17.75 o 
  -6   1  15        0.00       23.57     13.33 o 
  -5   1  15        0.04       26.05     12.36 o 
  -4   1  15      576.78      590.56     15.31 o 
  -3   1  15      152.10      151.64     13.99 o 
  -2   1  15      141.27      122.88     13.09 o 
  -1   1  15      167.61      170.94     13.73 o 
   0   1  15       16.93       18.16     15.52 o 
   1   1  15      502.60      515.70     20.00 o 
   2   1  15      230.69      234.72     15.88 o 
   3   1  15        2.03       22.24     14.42 o 
   4   1  15        1.76       23.72     15.19 o 
   5   1  15      271.95      275.80     19.53 o 
   6   1  15        4.75       31.73     24.66 o 
 -10   2  15        7.41       17.62     30.61 o 
  -9   2  15       53.81       49.27     31.82 o 
  -8   2  15      155.92      191.11     32.10 o 
  -7   2  15        0.91       28.52     16.48 o 
  -6   2  15       12.27       18.36     14.32 o 
  -5   2  15      636.90      597.46     17.84 o 
  -4   2  15        2.04       36.26     15.47 o 
  -3   2  15      460.70      456.60     18.38 o 
  -2   2  15      290.97      294.19     16.74 o 
  -1   2  15      353.15      372.48     17.18 o 
   0   2  15     2632.65     2653.88     31.78 o 
   1   2  15       59.08       46.79     22.28 o 
   2   2  15       74.96       79.68     17.55 o 
   3   2  15      224.29      190.94     20.23 o 
   4   2  15     1340.83     1372.69     28.57 o 
   5   2  15        1.73       18.53     17.97 o 
   6   2  15        2.31       23.09     23.99 o 
   7   2  15      159.88      186.44     42.14 o 
   8   2  15        8.39        1.81     23.20 o 
   9   2  15       12.07       30.26     30.33 o 
 -10   3  15      105.28      120.44     35.45 o 
  -9   3  15       22.83       15.30     36.41 o 
  -8   3  15       53.73       50.67     32.74 o 
  -7   3  15       15.38       24.35     26.23 o 
  -6   3  15        1.75       12.47     21.71 o 
  -5   3  15      634.38      605.69     23.61 o 
  -4   3  15        7.20       18.55     15.94 o 
  -3   3  15        5.68       26.10     15.06 o 
  -2   3  15        0.01       19.80     14.00 o 
  -1   3  15      111.64      103.74     15.79 o 
   0   3  15      343.32      325.95     21.57 o 
   1   3  15       43.19       49.28     14.20 o 
   2   3  15       47.15       63.04     16.93 o 
   3   3  15      147.56      149.43     21.42 o 
   4   3  15        0.14       33.68     25.47 o 
   5   3  15        9.21       30.66     23.01 o 
   6   3  15      328.72      324.41     30.76 o 
   7   3  15        0.10       30.84     22.55 o 
   8   3  15       40.09       46.81     31.70 o 
  -9   4  15      155.98      148.26     39.99 o 
  -8   4  15       60.09       77.93     32.76 o 
  -7   4  15        0.79        4.81     25.50 o 
  -6   4  15      285.33      267.73     30.37 o 
  -5   4  15      115.81      137.53     28.73 o 
  -4   4  15       28.80       36.27     22.46 o 
  -3   4  15      199.81      170.09     19.08 o 
  -2   4  15      770.56      716.14     22.37 o 
  -1   4  15       65.59       53.73     17.00 o 
   0   4  15      194.41      196.41     18.00 o 
   1   4  15      116.59      125.56     30.88 o 
   2   4  15       70.86       77.82     18.65 o 
   3   4  15        5.39       21.09     20.24 o 
   4   4  15       18.68       18.80     25.64 o 
   5   4  15      172.03      138.72     25.72 o 
   6   4  15       65.73       65.19     24.03 o 
   7   4  15        0.25       22.30     22.59 o 
   8   4  15       39.02       35.62     46.75 o 
  -8   5  15      490.20      580.89     70.47 o 
  -7   5  15        9.88       31.37     35.69 o 
  -6   5  15       43.81       57.04     31.48 o 
  -5   5  15       73.66       68.52     28.55 o 
  -4   5  15      116.40      144.37     32.53 o 
  -3   5  15       14.70       36.76     21.26 o 
  -2   5  15      175.42      148.82     22.64 o 
  -1   5  15        0.36       24.21     22.89 o 
   0   5  15       30.41       13.54     27.83 o 
   1   5  15      402.49      443.00     27.21 o 
   2   5  15      354.48      347.78     22.46 o 
   3   5  15        0.50        6.67     29.46 o 
   4   5  15        1.51       21.92     24.57 o 
   5   5  15      322.61      306.09     28.81 o 
   6   5  15        5.38        7.11     25.21 o 
  -6   6  15      171.11      126.01     36.84 o 
  -5   6  15       21.76       36.52     34.38 o 
  -4   6  15        7.13        9.47     26.58 o 
  -3   6  15      133.65      183.51     38.36 o 
  -2   6  15       12.32       45.22     30.30 o 
  -1   6  15        4.03       18.82     27.35 o 
   0   6  15      494.47      466.18     55.81 o 
   1   6  15      270.90      292.04     23.84 o 
   2   6  15       20.97       41.84     34.41 o 
   3   6  15       54.72       42.55     27.79 o 
   4   6  15      255.64      253.56     27.38 o 
  -5   7  15        7.20       35.25     54.03 o 
  -3   7  15       97.94       90.80     53.99 o 
  -2   7  15      290.77      421.24     67.02 o 
  -1   7  15        8.99       19.84     34.10 o 
   0   7  15       12.71       28.91     32.85 o 
   1   7  15       19.46       16.49     37.62 o 
   2   7  15       22.25       15.84     23.09 o 
 -10   0  16        2.22        5.63     44.64 o 
  -9   0  16      217.87      270.57     39.72 o 
  -8   0  16       74.37       98.33     28.20 o 
  -7   0  16        0.48       12.03     32.13 o 
  -6   0  16      237.78      255.47     29.88 o 
  -5   0  16     1616.92     1662.78     31.74 o 
  -4   0  16       13.94       23.62     26.97 o 
  -3   0  16      100.05       82.70     23.60 o 
  -2   0  16      642.17      597.74     23.66 o 
  -1   0  16     2584.55     2433.64     53.21 o 
   0   0  16     2534.75     2468.58     54.28 o 
   1   0  16       11.39       24.05     26.31 o 
   2   0  16     1755.89     1678.19     46.03 o 
   3   0  16      379.70      373.78     47.34 o 
   4   0  16     3464.14     3744.29     67.92 o 
   5   0  16      104.47      104.23     37.93 o 
 -10   1  16      125.02      147.48     34.62 o 
  -9   1  16       56.82       60.86     26.98 o 
  -8   1  16       50.04       66.27     24.50 o 
  -7   1  16      226.87      242.51     22.82 o 
  -6   1  16      825.12      891.11     25.50 o 
  -5   1  16      597.76      637.80     20.09 o 
  -4   1  16     2079.57     2123.00     42.75 o 
  -3   1  16       63.45       60.97     23.61 o 
  -2   1  16       57.29       56.21     16.25 o 
  -1   1  16       74.89       82.42     16.55 o 
   0   1  16       44.31       70.46     22.82 o 
   1   1  16      224.32      225.69     25.10 o 
   2   1  16       18.09       21.66     17.00 o 
   3   1  16     1354.82     1369.79     40.80 o 
   4   1  16        0.08        8.24     18.31 o 
   5   1  16        2.22       47.93     31.24 o 
   6   1  16       16.74       41.84     38.99 o 
 -10   2  16       11.53       36.81     42.76 o 
  -9   2  16        3.31       42.94     45.28 o 
  -8   2  16       57.08       45.03     30.89 o 
  -7   2  16      171.92      192.80     26.24 o 
  -6   2  16       63.61       65.62     19.77 o 
  -5   2  16       97.12      101.32     17.41 o 
  -4   2  16       49.01       48.50     16.72 o 
  -3   2  16       67.64       63.35     14.48 o 
  -2   2  16      118.41      128.95     15.03 o 
  -1   2  16      232.62      202.44     17.21 o 
   0   2  16       55.83       49.28     15.02 o 
   1   2  16      869.68      866.76     23.62 o 
   2   2  16      380.73      380.75     22.88 o 
   3   2  16        2.67       23.45     16.05 o 
   4   2  16      518.65      552.15     32.08 o 
   5   2  16      339.53      378.53     32.84 o 
   6   2  16       31.20       50.54     29.77 o 
   7   2  16        9.55       38.96     32.10 o 
   8   2  16      137.49      103.03     27.58 o 
 -10   3  16      190.16      144.44     48.81 o 
  -9   3  16       45.83       78.89     38.20 o 
  -8   3  16       71.51       91.91     33.79 o 
  -7   3  16       10.01       18.72     21.24 o 
  -6   3  16      176.82      160.38     23.64 o 
  -5   3  16      320.12      283.46     29.73 o 
  -4   3  16      163.34      161.46     17.63 o 
  -3   3  16      155.58      147.73     17.44 o 
  -2   3  16        1.38       19.13     15.48 o 
  -1   3  16       29.53       40.16     18.04 o 
   0   3  16      405.91      394.42     32.63 o 
   1   3  16       18.98       15.29     16.34 o 
   2   3  16        4.56       30.29     20.02 o 
   3   3  16      179.18      180.18     19.25 o 
   4   3  16       13.40       23.36     20.80 o 
   5   3  16      354.61      343.58     37.00 o 
   6   3  16      480.26      482.80     33.91 o 
   7   3  16       55.12       80.49     23.81 o 
   8   3  16       43.65       59.43     30.05 o 
  -9   4  16        0.01       16.10     56.99 o 
  -8   4  16      142.71      185.64     42.29 o 
  -7   4  16        0.42       12.20     28.33 o 
  -6   4  16        1.91        4.80     25.27 o 
  -5   4  16       83.00       99.74     23.97 o 
  -4   4  16        0.29       34.20     25.24 o 
  -3   4  16      481.66      479.59     21.83 o 
  -2   4  16       81.14       64.68     18.98 o 
  -1   4  16       10.68       34.32     20.00 o 
   0   4  16      383.00      355.43     20.51 o 
   1   4  16       94.07       93.58     22.76 o 
   2   4  16       17.61       35.40     19.08 o 
   3   4  16       59.07       73.05     31.41 o 
   4   4  16      391.91      410.97     32.08 o 
   5   4  16        1.40        8.30     28.57 o 
   6   4  16       23.70       15.69     30.97 o 
   7   4  16       97.13      119.95     25.56 o 
  -7   5  16       92.43       88.01     34.84 o 
  -6   5  16        0.72       37.33     31.98 o 
  -5   5  16        1.75       48.07     30.48 o 
  -4   5  16       76.89       71.17     33.67 o 
  -3   5  16      269.74      294.96     32.09 o 
  -2   5  16        7.60       21.54     18.16 o 
  -1   5  16       97.94       92.27     25.73 o 
   0   5  16      108.43       83.19     27.39 o 
   1   5  16       85.69       80.42     25.96 o 
   2   5  16        0.42       10.47     32.19 o 
   3   5  16       60.28       59.48     31.47 o 
   4   5  16      216.89      233.99     33.03 o 
   5   5  16       16.51        7.88     35.70 o 
   6   5  16      122.92      188.60     36.26 o 
  -6   6  16       41.10       54.20     34.60 o 
  -5   6  16      133.35      104.67     30.30 o 
  -4   6  16       44.60       35.75     31.61 o 
  -3   6  16      464.83      540.19     48.41 o 
  -2   6  16      150.24      135.50     30.74 o 
  -1   6  16       82.05       74.80     29.83 o 
   0   6  16       38.93       61.09     34.83 o 
   1   6  16      379.14      397.53     26.91 o 
   2   6  16      133.65      167.64     43.31 o 
   3   6  16        5.28        6.81     34.89 o 
   4   6  16        0.28       28.49     30.08 o 
  -2   7  16       14.59       37.84     44.16 o 
  -1   7  16        0.09       16.24     30.24 o 
   0   7  16       13.53       33.10     31.12 o 
   1   7  16        6.08       28.26     39.72 o 
   2   7  16       13.78       33.45     44.32 o 
 -10   1  17      222.19      239.34     43.03 o 
  -9   1  17        2.40        2.24     29.99 o 
  -8   1  17      180.44      186.51     28.51 o 
  -7   1  17      154.01      184.12     21.07 o 
  -6   1  17       84.48       80.68     21.72 o 
  -5   1  17      435.84      367.61     18.99 o 
  -4   1  17        0.56       30.63     18.76 o 
  -3   1  17      178.38      179.66     21.31 o 
  -2   1  17        5.07       28.03     17.67 o 
  -1   1  17     1171.75     1159.92     25.59 o 
   0   1  17      156.48      129.70     23.88 o 
   1   1  17       45.72       50.24     23.08 o 
   2   1  17       13.35       32.96     20.41 o 
   3   1  17      124.14       89.23     18.22 o 
   4   1  17        1.00       22.14     19.64 o 
   5   1  17       60.08       68.64     50.36 o 
   6   1  17        8.60       39.90     41.85 o 
 -10   2  17       11.85       45.41     43.03 o 
  -9   2  17        0.22       -1.73     39.65 o 
  -8   2  17       19.01       41.63     49.77 o 
  -7   2  17       47.47       56.38     20.79 o 
  -6   2  17      394.62      352.94     31.76 o 
  -5   2  17        8.51       33.01     15.59 o 
  -4   2  17      378.68      327.82     19.58 o 
  -3   2  17      154.66      185.05     18.07 o 
  -2   2  17       23.32       22.36     13.67 o 
  -1   2  17       27.34       44.10     17.05 o 
   0   2  17      492.60      481.55     22.34 o 
   1   2  17      126.75       92.67     23.81 o 
   2   2  17      322.65      316.36     32.35 o 
   3   2  17      108.56       81.50     20.87 o 
   4   2  17      890.23      887.60     29.70 o 
   5   2  17        1.22       21.03     28.34 o 
   6   2  17       18.94       42.76     32.12 o 
   7   2  17      188.17      230.15     57.36 o 
  -9   3  17        1.18       45.18     37.27 o 
  -8   3  17        5.81       24.72     30.74 o 
  -7   3  17       12.77        8.10     22.96 o 
  -6   3  17      103.94      123.37     21.47 o 
  -5   3  17        4.02       34.97     28.17 o 
  -4   3  17       69.03       83.16     15.96 o 
  -3   3  17       93.74       81.84     15.53 o 
  -2   3  17      130.78      148.11     17.98 o 
  -1   3  17        4.50       31.51     19.70 o 
   0   3  17       29.84       18.47     19.26 o 
   1   3  17      167.24      192.90     24.62 o 
   2   3  17        5.59       21.89     16.01 o 
   3   3  17       35.12       40.33     18.58 o 
   4   3  17       81.55       82.28     23.78 o 
   5   3  17       40.39       57.87     24.67 o 
   6   3  17       37.95       42.88     28.44 o 
   7   3  17       15.07       43.65     23.62 o 
   8   3  17       42.67      100.57     55.41 o 
  -8   4  17        5.09       30.61     37.48 o 
  -7   4  17      150.40      129.17     32.40 o 
  -6   4  17        0.28        6.85     22.36 o 
  -5   4  17      258.42      260.34     23.93 o 
  -4   4  17       30.31       28.61     23.15 o 
  -3   4  17       29.86       17.79     17.15 o 
  -2   4  17      164.55      148.80     21.57 o 
  -1   4  17        9.36       19.14     18.26 o 
   0   4  17       12.52       26.36     17.80 o 
   1   4  17      198.86      148.30     25.97 o 
   2   4  17       49.70       34.13     20.98 o 
   3   4  17        0.20       23.73     23.96 o 
   4   4  17        8.64       32.57     24.47 o 
   5   4  17      141.95      136.18     27.19 o 
   6   4  17       33.93       68.32     30.21 o 
   7   4  17       15.20       20.08     41.60 o 
  -7   5  17        5.99        9.74     38.35 o 
  -6   5  17       40.29       52.18     32.55 o 
  -5   5  17       12.25        3.44     30.23 o 
  -4   5  17       43.44       61.46     23.55 o 
  -3   5  17       48.56       55.46     21.81 o 
  -2   5  17        3.47       16.68     20.55 o 
  -1   5  17        2.81       33.31     25.09 o 
   0   5  17        6.41       50.64     25.68 o 
   1   5  17       42.28       43.33     26.90 o 
   2   5  17        6.51       12.20     19.83 o 
   3   5  17       47.80       66.67     27.19 o 
   4   5  17       96.60      138.91     31.09 o 
   5   5  17       70.87       50.30     27.68 o 
  -5   6  17        0.31       -5.59     36.04 o 
  -4   6  17      155.90      193.73     40.34 o 
  -3   6  17        8.47       15.87     30.38 o 
  -2   6  17      190.46      150.49     32.00 o 
  -1   6  17        0.23       27.25     31.58 o 
   0   6  17       45.51       40.68     26.49 o 
   1   6  17       35.87       41.97     27.23 o 
   2   6  17       48.34       40.91     29.16 o 
   3   6  17      169.56      210.50     39.29 o 
  -1   7  17       42.63       38.34     43.73 o 
   0   7  17       84.20       99.59     50.72 o 
  -9   0  18        7.97       21.00     39.96 o 
  -8   0  18      322.61      360.42     46.87 o 
  -7   0  18       55.26       38.16     37.47 o 
  -6   0  18      635.51      608.78     51.09 o 
  -5   0  18     1665.04     1616.71     95.63 o 
  -4   0  18     1550.75     1497.04     44.42 o 
  -3   0  18       17.25       28.09     21.34 o 
  -2   0  18      250.19      199.77     34.41 o 
  -1   0  18     6744.66     6806.31     88.47 o 
   0   0  18      581.10      510.51     39.04 o 
   1   0  18       97.11       87.47     37.05 o 
   2   0  18      330.44      258.03     39.63 o 
   3   0  18     1759.61     1878.82     57.99 o 
   4   0  18       28.35       52.75     37.42 o 
   5   0  18        0.10       13.55     33.19 o 
 -10   1  18        0.05       53.37     35.47 o 
  -9   1  18      112.83      117.24     39.81 o 
  -8   1  18       77.98       81.85     30.33 o 
  -7   1  18       97.02       86.11     31.53 o 
  -6   1  18      291.76      294.38     26.39 o 
  -5   1  18      100.12      101.62     22.08 o 
  -4   1  18      418.37      380.34     23.88 o 
  -3   1  18      516.90      513.01     22.20 o 
  -2   1  18       60.57       54.68     17.00 o 
  -1   1  18       10.24       17.64     23.49 o 
   0   1  18      634.94      612.61     31.65 o 
   1   1  18      123.00      121.87     21.98 o 
   2   1  18      393.36      381.50     29.55 o 
   3   1  18      787.61      797.91     38.12 o 
   4   1  18        1.36       18.37     25.03 o 
   5   1  18       30.99       27.34     46.34 o 
   6   1  18       88.92       75.19     39.44 o 
  -9   2  18       16.14       26.81     43.50 o 
  -8   2  18        7.33       25.72     49.13 o 
  -7   2  18      656.36      664.16     46.33 o 
  -6   2  18      132.04      121.33     34.73 o 
  -5   2  18        6.55       22.50     19.70 o 
  -4   2  18        4.01       26.53     18.46 o 
  -3   2  18      141.00      113.59     20.10 o 
  -2   2  18      350.55      352.48     23.53 o 
  -1   2  18       29.70       44.80     18.47 o 
   0   2  18       17.14       20.69     20.90 o 
   1   2  18      105.73       78.23     22.29 o 
   2   2  18       13.35       33.51     21.59 o 
   3   2  18       54.25       65.86     24.13 o 
   4   2  18      232.53      213.45     28.46 o 
   5   2  18        1.04       20.39     28.49 o 
   6   2  18       40.82       28.79     33.52 o 
  -8   3  18       23.01       63.16     31.26 o 
  -7   3  18        8.01       39.92     24.28 o 
  -6   3  18      192.54      246.32     28.06 o 
  -5   3  18      104.19      109.78     23.82 o 
  -4   3  18      191.95      180.30     23.82 o 
  -3   3  18        9.29       29.41     15.42 o 
  -2   3  18        8.44       27.62     16.21 o 
  -1   3  18      486.42      500.02     19.43 o 
   0   3  18       67.88       79.73     20.74 o 
   1   3  18      299.99      344.47     29.17 o 
   2   3  18      154.56      141.60     20.45 o 
   3   3  18       26.53       55.95     29.03 o 
   4   3  18       79.58       74.76     26.74 o 
   5   3  18      125.53      134.68     27.59 o 
   6   3  18        6.30       21.62     37.94 o 
   7   3  18        2.68       31.29     38.64 o 
  -8   4  18        0.06       49.96     50.89 o 
  -7   4  18       18.73       37.03     32.85 o 
  -6   4  18      124.16      130.52     38.23 o 
  -5   4  18       57.89       82.08     24.00 o 
  -4   4  18      311.71      341.93     27.51 o 
  -3   4  18      138.76      117.95     19.14 o 
  -2   4  18      140.13      129.32     19.77 o 
  -1   4  18      242.52      240.72     22.49 o 
   0   4  18      320.44      378.23     31.52 o 
   1   4  18        0.00       12.22     26.57 o 
   2   4  18      132.40      153.58     23.22 o 
   3   4  18      365.19      370.21     30.14 o 
   4   4  18      121.77      107.74     28.17 o 
   5   4  18       13.35       26.53     31.36 o 
   6   4  18        0.94       39.08     30.28 o 
  -7   5  18        0.80       39.61     40.87 o 
  -6   5  18       17.77       40.35     31.89 o 
  -5   5  18        1.48       34.13     34.25 o 
  -4   5  18       12.93       12.89     27.17 o 
  -3   5  18       69.96       61.22     31.13 o 
  -2   5  18       42.61       63.28     24.28 o 
  -1   5  18       70.39       90.40     27.71 o 
   0   5  18        3.36       26.83     22.13 o 
   1   5  18      146.57      156.37     25.61 o 
   2   5  18      132.71       91.93     29.98 o 
   3   5  18      167.05      199.56     28.09 o 
   4   5  18       10.83        0.04     33.79 o 
   5   5  18       10.25       33.86     46.57 o 
  -5   6  18       58.22       75.83     38.95 o 
  -4   6  18      228.03      191.73     34.97 o 
  -3   6  18        0.06       23.59     40.59 o 
  -2   6  18        4.69       31.76     34.71 o 
  -1   6  18      184.94      207.75     33.28 o 
   0   6  18       46.39       71.64     27.64 o 
   1   6  18       18.14       34.55     26.80 o 
   2   6  18       16.09       24.82     29.11 o 
   3   6  18       80.07       95.51     55.74 o 
  -1   7  18       47.41      110.34     61.86 o 
  -9   1  19       73.33      115.16     56.67 o 
  -8   1  19       10.84       58.84     33.58 o 
  -7   1  19       12.18       27.90     23.13 o 
  -6   1  19      161.11      161.99     25.11 o 
  -5   1  19       44.50       66.99     19.80 o 
  -4   1  19       30.40       33.63     26.40 o 
  -3   1  19       39.57       34.12     19.75 o 
  -2   1  19      165.39      150.26     23.04 o 
  -1   1  19       11.27       31.07     26.18 o 
   0   1  19      431.37      444.03     30.72 o 
   1   1  19       63.13       83.86     23.23 o 
   2   1  19      318.50      345.77     35.74 o 
   3   1  19        6.24       36.02     29.06 o 
   4   1  19      195.89      182.55     44.49 o 
   5   1  19      298.68      248.89     54.91 o 
   6   1  19        8.70       32.58     47.35 o 
  -9   2  19       17.89       16.56     45.04 o 
  -8   2  19       30.54       36.70     54.68 o 
  -7   2  19       10.79       11.01     26.45 o 
  -6   2  19      436.66      453.21     37.48 o 
  -5   2  19      370.53      353.84     23.37 o 
  -4   2  19      208.30      192.01     21.64 o 
  -3   2  19       94.99       91.65     26.15 o 
  -2   2  19      184.65      142.79     25.29 o 
  -1   2  19     2597.98     2581.98     35.67 o 
   0   2  19      364.47      389.10     34.10 o 
   1   2  19      123.25      108.55     32.25 o 
   2   2  19      773.56      759.08     27.34 o 
   3   2  19     1304.06     1363.12     32.36 o 
   4   2  19       18.81       11.68     23.83 o 
   5   2  19       78.17       86.07     30.66 o 
   6   2  19      407.98      320.98     71.80 o 
  -8   3  19      329.35      324.75     56.83 o 
  -7   3  19      116.39      124.84     33.14 o 
  -6   3  19       11.57       28.96     30.92 o 
  -5   3  19       70.79       68.97     26.76 o 
  -4   3  19       24.70       26.38     21.88 o 
  -3   3  19        6.67       32.09     20.09 o 
  -2   3  19       98.70       96.31     25.24 o 
  -1   3  19       62.21       59.27     20.33 o 
   0   3  19       88.06      113.93     25.47 o 
   1   3  19       81.60       74.21     25.28 o 
   2   3  19       24.61       36.18     19.92 o 
   3   3  19        8.90       29.74     23.55 o 
   4   3  19      102.26      151.69     38.64 o 
   5   3  19       26.11       38.34     32.57 o 
   6   3  19        0.05       36.44     34.03 o 
  -8   4  19       84.59       95.45     44.41 o 
  -7   4  19       96.47       98.21     34.44 o 
  -6   4  19        1.51       27.74     27.47 o 
  -5   4  19       22.96       39.76     23.40 o 
  -4   4  19      208.25      194.18     28.64 o 
  -3   4  19        0.94        6.86     18.35 o 
  -2   4  19       37.24       44.13     19.15 o 
  -1   4  19        0.05       20.94     20.87 o 
   0   4  19      563.34      476.03     29.28 o 
   1   4  19        5.00       18.49     24.13 o 
   2   4  19       29.76       14.87     18.73 o 
   3   4  19      129.81      149.36     36.79 o 
   4   4  19       45.03       73.54     36.18 o 
   5   4  19       95.11       67.18     32.19 o 
   6   4  19        0.19       13.70     39.71 o 
  -6   5  19        7.54       16.49     32.51 o 
  -5   5  19        0.25       -6.24     29.61 o 
  -4   5  19       83.30       60.04     34.82 o 
  -3   5  19       39.97       44.59     23.89 o 
  -2   5  19        3.65       12.98     27.03 o 
  -1   5  19       27.84       39.95     24.66 o 
   0   5  19       50.26       33.52     27.93 o 
   1   5  19        8.37       30.69     26.17 o 
   2   5  19        0.00        9.53     32.11 o 
   3   5  19       16.68       17.54     33.09 o 
   4   5  19      411.23      443.81     68.43 o 
  -4   6  19        5.10       21.05     31.81 o 
  -3   6  19      329.65      281.86     55.75 o 
  -2   6  19       85.44      134.07     39.19 o 
  -1   6  19       42.09       67.38     37.18 o 
   0   6  19        1.85       24.66     26.65 o 
   1   6  19        4.15       24.88     37.43 o 
   2   6  19       39.39       31.92     56.33 o 
  -9   0  20        2.09       17.00     53.49 o 
  -8   0  20      165.14      241.09     63.07 o 
  -7   0  20       16.59       33.89     40.47 o 
  -6   0  20       55.46       47.18     29.20 o 
  -5   0  20      200.29      181.12     32.33 o 
  -4   0  20      339.08      271.47     27.26 o 
  -3   0  20       68.37       55.25     33.65 o 
  -2   0  20      562.80      443.86     41.12 o 
  -1   0  20     1336.59     1218.82     46.57 o 
   0   0  20      768.59      741.06     41.47 o 
   1   0  20       60.35       63.25     41.08 o 
   2   0  20      186.15      148.79     42.82 o 
   3   0  20      421.37      393.41     40.92 o 
   4   0  20       52.77       48.72     45.93 o 
   5   0  20        9.55       59.28     40.69 o 
  -9   1  20       69.65       76.21     51.47 o 
  -8   1  20       49.92       96.05     36.45 o 
  -7   1  20       56.54       52.84     32.25 o 
  -6   1  20      409.99      376.94     39.46 o 
  -5   1  20       34.63       48.74     20.37 o 
  -4   1  20       61.29       51.79     20.78 o 
  -3   1  20      109.48      115.41     24.71 o 
  -2   1  20       17.31       17.23     19.62 o 
  -1   1  20       11.11       14.49     27.28 o 
   0   1  20       12.45       23.27     23.72 o 
   1   1  20      253.94      250.96     29.02 o 
   2   1  20      362.53      354.95     35.39 o 
   3   1  20      216.27      218.84     31.17 o 
   4   1  20       90.00       77.17     27.64 o 
   5   1  20      200.33      197.12     59.62 o 
   6   1  20       66.14       44.15     40.42 o 
  -8   2  20       72.29      119.13     54.40 o 
  -7   2  20      143.95      125.50     34.68 o 
  -6   2  20       80.00       95.80     32.81 o 
  -5   2  20       25.09       39.61     21.76 o 
  -4   2  20       78.81       77.57     23.62 o 
  -3   2  20       44.69       58.42     23.56 o 
  -2   2  20       67.38       50.37     20.54 o 
  -1   2  20       95.94      119.22     23.33 o 
   0   2  20      147.50      112.65     23.22 o 
   1   2  20      222.11      197.08     31.06 o 
   2   2  20      290.38      324.61     26.73 o 
   3   2  20       90.09      108.81     22.31 o 
   4   2  20       18.62       40.24     29.98 o 
   5   2  20      383.24      365.04     58.81 o 
   6   2  20        4.15        8.80     42.69 o 
  -8   3  20       57.49       48.36     44.61 o 
  -7   3  20       21.93       30.04     32.76 o 
  -6   3  20       26.47       62.66     35.48 o 
  -5   3  20       50.72       66.83     30.35 o 
  -4   3  20        0.19       37.92     29.37 o 
  -3   3  20       13.19       30.74     21.49 o 
  -2   3  20       82.18       71.77     23.77 o 
  -1   3  20        0.41       20.58     24.42 o 
   0   3  20       11.84       36.57     31.48 o 
   1   3  20      258.29      255.36     28.39 o 
   2   3  20      304.47      294.88     29.96 o 
   3   3  20      315.52      315.53     27.46 o 
   4   3  20       60.04       58.99     35.43 o 
   5   3  20        6.14       29.11     34.94 o 
   6   3  20        9.41       35.37     40.34 o 
  -6   4  20       44.35       44.13     30.45 o 
  -5   4  20      191.30      213.08     41.38 o 
  -4   4  20       64.06       70.29     27.23 o 
  -3   4  20      174.08      198.02     30.26 o 
  -2   4  20        1.06       32.04     24.74 o 
  -1   4  20      180.93      201.75     36.71 o 
   0   4  20       47.31       56.55     34.90 o 
   1   4  20      337.68      400.06     37.17 o 
   2   4  20      144.31      173.46     38.66 o 
   3   4  20       84.63       76.48     39.68 o 
   4   4  20       15.27        7.94     32.45 o 
   5   4  20       80.10       84.94     54.74 o 
  -6   5  20       88.55      100.12     50.76 o 
  -5   5  20        0.20       22.35     32.93 o 
  -4   5  20       85.23      147.70     41.55 o 
  -3   5  20      405.36      382.50     33.93 o 
  -2   5  20       38.32       47.82     26.22 o 
  -1   5  20       37.14       27.58     34.34 o 
   0   5  20      156.81      136.43     34.83 o 
   1   5  20        6.59       26.65     22.79 o 
   2   5  20        0.12       17.34     30.38 o 
   3   5  20        0.00        7.74     37.36 o 
   4   5  20       32.39      109.10     62.93 o 
  -3   6  20      245.83      262.26     63.43 o 
  -2   6  20       34.91       35.87     54.02 o 
  -1   6  20      104.63       91.94     36.68 o 
   0   6  20        2.74       26.04     29.68 o 
   1   6  20       66.82       77.48     44.84 o 
  -8   1  21       78.97       74.26     37.46 o 
  -7   1  21        5.73       30.11     25.85 o 
  -6   1  21        1.62       12.51     25.88 o 
  -5   1  21        2.23        5.99     21.49 o 
  -4   1  21      432.43      415.89     25.80 o 
  -3   1  21        2.03       23.95     20.85 o 
  -2   1  21       43.23       40.29     25.37 o 
  -1   1  21      145.83      141.61     30.50 o 
   0   1  21      116.13       80.35     26.72 o 
   1   1  21        0.44       10.93     24.23 o 
   2   1  21      184.83      168.26     32.82 o 
   3   1  21        3.38       12.95     26.52 o 
   4   1  21      197.27      167.60     34.26 o 
   5   1  21        3.45       32.97     39.91 o 
  -7   2  21       63.32       84.52     34.26 o 
  -6   2  21      726.45      691.56     40.42 o 
  -5   2  21      482.76      522.40     28.86 o 
  -4   2  21        0.15       20.76     24.34 o 
  -3   2  21        2.84       26.33     25.40 o 
  -2   2  21      475.00      477.77     26.61 o 
  -1   2  21      373.13      397.31     36.42 o 
   0   2  21        6.75       42.47     26.85 o 
   1   2  21       44.38       52.87     21.07 o 
   2   2  21      245.22      221.83     31.82 o 
   3   2  21        4.47      -13.36     29.26 o 
   4   2  21        1.56       15.10     33.75 o 
   5   2  21        5.72       15.78     53.98 o 
   6   2  21       81.22       60.68     65.16 o 
  -8   3  21        0.00        1.73     43.85 o 
  -7   3  21       96.53       96.22     39.00 o 
  -6   3  21      146.78      156.14     42.15 o 
  -5   3  21      169.54      157.75     38.88 o 
  -4   3  21        6.24       19.99     23.19 o 
  -3   3  21       35.60       29.98     24.02 o 
  -2   3  21        5.63       18.04     28.93 o 
  -1   3  21       23.93       40.05     32.23 o 
   0   3  21       54.88       57.91     30.47 o 
   1   3  21        6.52        8.03     28.70 o 
   2   3  21      261.87      267.29     33.27 o 
   3   3  21       46.69       49.43     27.52 o 
   4   3  21       16.52       20.09     29.98 o 
   5   3  21       41.98       39.53     32.07 o 
  -6   4  21      108.45       87.61     33.29 o 
  -5   4  21        1.29       27.20     34.39 o 
  -4   4  21      242.42      218.44     37.33 o 
  -3   4  21      164.54      179.98     30.79 o 
  -2   4  21       14.80        5.17     30.10 o 
  -1   4  21      172.93      130.82     26.74 o 
   0   4  21      280.18      286.40     40.24 o 
   1   4  21      344.75      377.56     30.53 o 
   2   4  21       78.95      103.78     27.11 o 
   3   4  21      639.74      622.08     43.41 o 
   4   4  21      148.65      227.54     63.73 o 
  -4   5  21       52.11       41.73     52.16 o 
  -3   5  21       25.48       26.86     25.56 o 
  -2   5  21      254.55      265.93     33.16 o 
  -1   5  21       57.82       55.34     29.85 o 
   0   5  21        0.03       36.22     30.35 o 
   1   5  21       10.92       32.40     29.38 o 
   2   5  21       75.02      106.22     46.90 o 
  -1   6  21       80.44       82.77     51.71 o 
  -8   0  22       31.81       18.18     54.82 o 
  -7   0  22       94.54      100.45     46.96 o 
  -6   0  22      202.11      219.19     34.38 o 
  -5   0  22       33.89       32.48     32.40 o 
  -4   0  22       30.22       37.76     34.42 o 
  -3   0  22      133.58      168.79     48.09 o 
  -2   0  22      391.30      318.70     36.10 o 
  -1   0  22       10.17       17.40     34.42 o 
   0   0  22      512.97      445.89     54.65 o 
   1   0  22      402.71      422.82     50.00 o 
   2   0  22        0.99       33.31     43.33 o 
   3   0  22        9.59       39.29     47.25 o 
   4   0  22       90.04       61.78     37.57 o 
   5   0  22       25.43       42.29     41.24 o 
  -8   1  22        3.21       14.62     43.40 o 
  -7   1  22        0.44       22.03     54.71 o 
  -6   1  22      136.91      146.03     32.73 o 
  -5   1  22       56.25       44.65     23.26 o 
  -4   1  22        8.13       43.69     33.73 o 
  -3   1  22       17.81       50.95     24.44 o 
  -2   1  22        0.04        2.24     26.91 o 
  -1   1  22      136.18      150.73     27.51 o 
   0   1  22        2.71        8.20     24.66 o 
   1   1  22       49.10       58.01     28.77 o 
   2   1  22        4.70       29.66     28.95 o 
   3   1  22      189.02      253.54     36.99 o 
   4   1  22       31.54       52.87     30.54 o 
   5   1  22       47.25       54.27     48.43 o 
  -7   2  22      392.98      371.00     39.04 o 
  -6   2  22       58.03       79.01     32.81 o 
  -5   2  22       96.59       75.65     25.82 o 
  -4   2  22       81.69       95.64     31.88 o 
  -3   2  22        6.41       31.95     24.83 o 
  -2   2  22       19.69       60.48     30.08 o 
  -1   2  22        1.22       19.69     28.36 o 
   0   2  22      381.29      332.15     49.87 o 
   1   2  22        1.78       28.68     32.82 o 
   2   2  22       79.38       89.86     34.97 o 
   3   2  22       11.74       29.44     32.50 o 
   4   2  22       22.85       43.77     32.73 o 
   5   2  22        5.82       24.64     45.80 o 
  -7   3  22      183.10      127.51     60.99 o 
  -6   3  22      176.22      193.84     40.60 o 
  -5   3  22        9.26       24.11     34.12 o 
  -4   3  22      271.30      292.19     31.84 o 
  -3   3  22       92.47       94.67     32.42 o 
  -2   3  22       50.13       55.88     25.84 o 
  -1   3  22      575.49      552.97     37.85 o 
   0   3  22        6.87       21.20     36.94 o 
   1   3  22       34.37       56.99     24.17 o 
   2   3  22        7.30       18.37     29.90 o 
   3   3  22      577.51      672.10     49.20 o 
   4   3  22       26.22       45.46     49.63 o 
  -5   4  22       71.18      107.58     33.41 o 
  -4   4  22      126.70      132.70     38.43 o 
  -3   4  22       12.94       35.71     26.08 o 
  -2   4  22      877.02      965.25     36.17 o 
  -1   4  22      175.68      162.79     37.63 o 
   0   4  22       96.04       51.34     30.53 o 
   1   4  22      240.58      230.46     31.93 o 
   2   4  22      192.90      191.23     33.58 o 
   3   4  22       84.11      141.35     44.55 o 
  -3   5  22       25.62       57.05     57.64 o 
  -2   5  22       42.46       34.15     56.39 o 
  -1   5  22        1.02        1.44     34.96 o 
   0   5  22       95.52       92.68     35.91 o 
   1   5  22        0.42       21.17     49.55 o 
  -7   1  23      104.38       95.87     49.61 o 
  -6   1  23       23.63       18.66     37.93 o 
  -5   1  23        0.09       36.63     35.43 o 
  -4   1  23       38.15       44.87     32.43 o 
  -3   1  23        9.42       37.76     28.77 o 
  -2   1  23      148.20      152.45     33.73 o 
  -1   1  23       16.28       42.13     26.67 o 
   0   1  23       17.94       32.95     27.24 o 
   1   1  23       10.87       23.51     30.96 o 
   2   1  23       55.46       44.75     33.01 o 
   3   1  23       56.95       55.65     36.75 o 
   4   1  23      159.83      158.38     41.17 o 
   5   1  23       31.22       56.09     52.38 o 
  -7   2  23      227.56      175.18     59.51 o 
  -6   2  23        6.63        9.33     36.81 o 
  -5   2  23       23.52       49.98     32.96 o 
  -4   2  23      294.38      268.49     30.84 o 
  -3   2  23      430.41      507.84     34.89 o 
  -2   2  23      149.86      145.08     38.20 o 
  -1   2  23        4.09       19.20     34.87 o 
   0   2  23       25.15       82.44     34.38 o 
   1   2  23       64.03       75.52     34.93 o 
   2   2  23       71.08       74.27     35.12 o 
   3   2  23        5.70       -7.76     36.07 o 
   4   2  23        9.22       25.68     55.52 o 
  -6   3  23       71.72       75.84     51.89 o 
  -5   3  23      222.91      226.00     43.21 o 
  -4   3  23        0.43       18.49     26.08 o 
  -3   3  23        0.20       33.72     26.84 o 
  -2   3  23        1.65        7.14     28.36 o 
  -1   3  23       64.13       55.99     32.12 o 
   0   3  23       12.74       28.56     30.29 o 
   1   3  23       60.11      120.71     35.67 o 
   2   3  23      341.84      344.16     36.12 o 
   3   3  23       92.74       82.17     48.65 o 
  -4   4  23        0.06       17.55     55.74 o 
  -3   4  23       69.51       65.57     33.91 o 
  -2   4  23       62.60      102.27     27.46 o 
  -1   4  23        3.04       39.19     34.53 o 
   0   4  23      181.82      207.86     39.70 o 
   1   4  23       10.85       -7.54     35.01 o 
   2   4  23       11.74       13.40     30.76 o 
  -2   5  23      170.75      111.47     61.90 o 
  -6   0  24       28.98       29.53     37.00 o 
  -5   0  24       46.99       54.76     49.37 o 
  -4   0  24       45.06       80.76     49.74 o 
  -3   0  24       85.27       86.51     45.65 o 
  -2   0  24       18.95       34.53     39.96 o 
  -1   0  24      226.65      221.64     56.12 o 
   0   0  24       24.86       44.35     49.24 o 
   1   0  24      114.17       92.63     43.50 o 
   2   0  24       95.43      115.52     43.53 o 
   3   0  24        3.89       58.51     51.16 o 
   4   0  24       35.91       46.12     43.15 o 
  -6   1  24      218.41      260.37     40.96 o 
  -5   1  24       86.34       83.27     27.40 o 
  -4   1  24      285.78      277.94     30.20 o 
  -3   1  24      134.64      125.41     35.96 o 
  -2   1  24       46.85       33.53     33.81 o 
  -1   1  24        3.28       19.77     31.96 o 
   0   1  24       10.78       17.99     28.28 o 
   1   1  24       36.43       31.53     31.40 o 
   2   1  24       42.62       27.63     33.19 o 
   3   1  24      283.13      315.02     43.49 o 
   4   1  24       14.70       38.99     43.02 o 
  -6   2  24       18.83       29.06     52.20 o 
  -5   2  24       12.00       10.20     39.18 o 
  -4   2  24        0.98        8.03     30.59 o 
  -3   2  24        7.50       26.30     35.11 o 
  -2   2  24       89.81       93.99     34.83 o 
  -1   2  24      264.74      246.15     60.83 o 
   0   2  24        5.76       -2.83     37.27 o 
   1   2  24        3.02        3.63     29.70 o 
   2   2  24       64.59       50.18     33.98 o 
   3   2  24       78.01       94.57     53.07 o 
  -4   3  24      283.17      315.47     36.82 o 
  -3   3  24      104.19      125.21     32.40 o 
  -2   3  24       99.98       94.16     28.70 o 
  -1   3  24        0.31        6.97     33.20 o 
   0   3  24      107.77      156.24     36.45 o 
   1   3  24      126.14      134.77     36.72 o 
   2   3  24      141.64      129.47     49.87 o 
   3   3  24       84.94      101.04     59.94 o 
  -3   4  24       49.94       47.93     38.17 o 
  -2   4  24      254.40      270.40     42.69 o 
  -1   4  24       46.09       49.92     54.56 o 
  -6   1  25       46.73       70.93     51.84 o 
  -5   1  25        3.39       22.06     31.78 o 
  -4   1  25       90.25       87.10     31.45 o 
  -3   1  25       49.88       39.52     31.74 o 
  -2   1  25       13.15       42.73     32.11 o 
  -1   1  25      109.51      131.50     34.24 o 
   0   1  25        1.62        9.85     29.75 o 
   1   1  25       15.53       18.37     31.91 o 
   2   1  25       83.03       91.06     38.63 o 
  -4   2  25        3.61       19.64     31.94 o 
  -3   2  25      143.39      150.22     36.54 o 
  -2   2  25       47.88       63.22     33.98 o 
  -1   2  25       56.02       91.40     38.69 o 
   0   2  25       30.26       33.30     37.44 o 
   1   2  25        0.35       15.90     31.07 o 
   2   2  25       23.11       19.34     52.37 o 
  -4   3  25       38.67       59.70     49.92 o 
  -3   3  25        0.09       37.67     35.11 o 
  -2   3  25        7.77       22.27     44.57 o 
  -1   3  25       16.33       67.00     60.09 o 
  -5   0  26      318.17      330.47     66.91 o 
  -4   0  26      264.39      317.73     56.43 o 
  -3   0  26       28.73       44.10     56.75 o 
  -2   0  26       58.67       69.09     62.07 o 
  -1   0  26      656.11      635.45     64.83 o 
   0   0  26       17.62       41.27     54.86 o 
  -5   1  26        6.37       30.75     48.99 o 
  -4   1  26      207.46      199.32     46.47 o 
  -3   1  26      127.83      178.07     38.98 o 
  -2   1  26        1.72       21.58     37.54 o 
  -1   1  26       83.41       68.23     31.69 o 
  -4   2  26        5.20       23.48     51.38 o 
  -3   2  26      172.56      204.65     49.12 o 
  -2   2  26       74.99      100.76     43.98 o 
                                                 
